# Supplementary material for: Socioeconomic disparities in basic life support awareness and training among Saudi adults: a cross-sectional study
Source: PeerJ. 2026 Jan 27;14:e20678. doi: 10.7717/peerj.20678 (PMC12857555; doi:10.7717/peerj.20678)
Supplement: Supplemental Information 2 — All birds which did not show normal growth in the first examination, but did show normal growth in the second. These birds were used for statistical analysis to compare colony A and colony B. [file peerj-14-20678-s002.csv]

Age	Weight	Height	Sex	Education	Employment	Family.Income	Marital.Status	Children	Occupation	Residence	Nationality	Faced.CPR.Situation	Chronic.Disease	Family.Chronic.Disease	Smoking	Physical.Activity	Risky.Sports	Heard.of.BLS	Knowledge.Source	Thinks.BLS.is.Important	Believes.Need.for.BLS	Learned.or.Trained.in.BLS	Learning.Mandatory.or.Optional	Training.Method	1-Concerns.Preventing.Cardiac.Massage	2-Signs.of.Sudden.Cardiac.Arrest		3-Determining.Consciousness.State		4-Determining.Absence.of.Respiration		5-Determining.Absence.of.Circulation		6- Witnessed.Sudden.Death	7- Action.Taken.In.Sudden.Death		8- Definition.of.Cardiac.Massage		9- Conduct.Respiration.and.Cardiac.Massage		10- Action.If.Family.or.Friend.Faints		11- Action.If.Stranger.Faints		12 -Knows.Cardiac.Massage.Technique		13- Received.BLS.Training		14- Location.of.BLS.Training
22	94	178	Male	Bachelor's degree	student	9,999 - 5,000	Single	No	student	rural	saudi	No	No	Yes	Never	No physical activity	No	Yes	Educational institution [school or university]	Yes	Yes	Yes, more than two years ago	Mandatory	Both	contracting a contagious disease	discontinuation of circulation	1	no response when called	1	not having any respiratory sound	1	not feeling a pulse in the vessels of the neck	1	A stranger	I told somebody to call for help	1	To apply strong compression to the chest at certain intervals (compress)	1	Someone from the family	1	I would begin to give cardiac massage	1	I would call an ambulance (997)	1	Yes	1	Yes	2	At university
23	70	178	Male	Bachelor's degree	student	More than 15,000	Single	unmarried	student	urban	saudi	No	No	Yes	Never	moderate to intense physical activity for at least 30 minutes, 5 times a week	Yes	Yes	Family and friends	Yes	Yes	Yes, less than two years ago	Mandatory	Both	making a mistake	loss of consciousness	1	not moving at all	1	not having any respiratory movement	1	not feeling a pulse in the vessels of the neck	1	Somebody from my family	I both gave cardiac massage and conducted mouth to mouth ventilation (I gave CPR)	1	To scrub the chest at certain intervals	0	Someone from the family	1	I would call an ambulance (997)	1	I would call an ambulance (997)	1	Yes	1	Yes	2	At university
22	89	169	Male	Bachelor's degree	student	Less than 5,000	Single	unmarried	student	urban	saudi	No	No	Yes	Never	moderate to intense physical activity for less than 30 minutes, 5 times a week	Yes	No	No, I haven't heard of it	I don’t know	I don’t know	No	Mandatory	Both	causing bone fractures	loss of consciousness	1	not moving at all	1	not coming air out of the mouth of individual	1	not feeling a pulse in the vessels of the neck	1	I have not seen this	I have not seen this	0	To apply strong compression to the chest at certain intervals (compress)	1	A youth in the sports hall	1	I would call an ambulance (997)	1	I would call an ambulance (997)	1	Yes	1	Yes	2	At university
47	83	180	Male	Bachelor's degree	employee	More than 15,000	Married	Yes	miliatry	urban	saudi	No	Yes	Yes	Never	moderate to intense physical activity for at least 30 minutes, 5 times a week	Yes	No	No, I haven't heard of it	I don’t know	I don’t know	No	I did not learn	I did not learn	making a mistake	chest pain	1	no response when called	1	not having any respiratory movement	1	not feeling a pulse in the vessels of the neck	1	I have not seen this	I have not seen this	0	To scrub the chest at certain intervals	0	Someone from the family	1	I would begin to give cardiac massage	1	I would call an ambulance (997)	1	No	0	No	0	I have not received any training
24	69	162	Female	High school or less	student	Less than 5,000	Single	No	student	urban	saudi	No	No	No	Never	moderate to intense physical activity for at least 30 minutes, 5 times a week	No	Yes	Social media	Yes	I don’t know	No	I did not learn	I did not learn	causing harm to organs	discontinuation of circulation	1	no response when touched	1	not having any respiratory sound	1	not feeling a pulse in the vessels of the arm	1	I have not seen this	I have not seen this	0	To apply strong compression to the chest at certain intervals (compress)	1	Someone from the family	1	I would call an ambulance (997)	1	I would call an ambulance (997)	1	Yes	1	Yes	2	At school
18	42	158	Female	High school or less	student	More than 15,000	Single	unmarried	student	urban	saudi	No	No	No	Never	moderate to intense physical activity for at least 30 minutes, 5 times a week	Yes	Yes	Educational institution [school or university]	Yes	Yes	Yes, more than two years ago	Optional	Both	causing harm to organs	loss of consciousness	1	no response when called	1	not having any respiratory movement	1	not feeling a pulse in the vessels of the neck	1	I have not seen this	I called an ambulance (997)	1	To apply strong compression to the chest at certain intervals (compress)	1	Someone from the family	1	I would begin to give cardiac massage	1	I would call an ambulance (997)	1	Yes	1	Yes	2	At school
45	68	165	Female	Bachelor's degree	unemployed	More than 15,000	Married	Yes	not working	urban	saudi	No	No	No	Never	moderate to intense physical activity for at least 30 minutes, 5 times a week	No	Yes	Social media	Yes	Yes	Yes, more than two years ago	Optional	Theoretical	making a mistake	discontinuation of breathing	1	no response when called	1	not having any respiratory movement	1	not feeling a pulse in the vessels of the neck	1	I have not seen this	I called an ambulance (997)	1	To scrub the heart directly opening the chest wall	0	Someone from the family	1	I would begin to give cardiac massage	1	I would call an ambulance (997)	1	Yes	1	Yes	2	Other
20	60	174	Male	Bachelor's degree	student	More than 15,000	Single	unmarried	student	urban	saudi	No	No	Yes	Never	moderate to intense physical activity for at least 30 minutes, 5 times a week	No	Yes	Social media	Yes	Yes	No	I did not learn	I did not learn	causing bone fractures	loss of consciousness	1	not moving at all	1	not having any respiratory movement	1	not feeling a pulse in the vessels of the neck	1	I have not seen this	I have not seen this	0	To scrub the chest at certain intervals	0	Someone from the family	1	I would call an ambulance (997)	1	I would begin to give cardiac massage	1	No	0	No	0	I have not received any training
26	55	158	Female	Bachelor's degree	unemployed	More than 15,000	Married	Yes	not working	urban	saudi	No	No	Yes	Never	No physical activity	No	Yes	Social media	Yes	Yes	No	I did not learn	I did not learn	making a mistake	discontinuation of circulation	1	no response when called	1	not having any respiratory movement	1	not feeling a pulse in the vessels of the neck	1	I have not seen this	I have not seen this	0	To apply strong compression to the chest at certain intervals (compress)	1	Someone from the family	1	I would call an ambulance (997)	1	I would call an ambulance (997)	1	No	0	No	0	I have not received any training
42	60	150	Female	High school or less	unemployed	9,999 - 5,000	Married	Yes	not working	urban	saudi	No	Yes	Yes	Never	No physical activity	No	No	No, I haven't heard of it	Yes	No	No	I did not learn	I did not learn	making a mistake	i do not know	0	i do not know	0	i do not know	0	i do not know	0	I have not seen this	I have not seen this	0	I have no idea	0	Someone from the family	1	I would call an ambulance (997)	1	I would just watch and leave	0	No	0	No	0	I have not received any training
29	45	157	Female	Bachelor's degree	unemployed	Less than 5,000	Married	No	not working	rural	saudi	No	No	Yes	Never	moderate to intense physical activity for at least 30 minutes, 5 times a week	No	No	No, I haven't heard of it	I don’t know	Yes	No	I did not learn	I did not learn	stopping a working heart	i do not know	0	i do not know	0	not having any respiratory movement	1	not feeling a pulse in the vessels of the neck	1	I have not seen this	I have not seen this	0	To scrub the chest at certain intervals	0	Someone from the family	1	I would begin to give cardiac massage	1	I would call an ambulance (997)	1	No	0	No	0	I have not received any training
32	46	163	Female	Bachelor's degree	unemployed	15,000 - 10,000	Single	unmarried	not working	urban	saudi	No	No	No	Never	moderate to intense physical activity for at least 30 minutes, 5 times a week	No	No	No, I haven't heard of it	I don’t know	Yes	No	I did not learn	I did not learn	making a mistake	nausea	1	no response when called	1	not coming air out of the mouth of individual	1	not feeling a pulse in the vessels of the arm	1	I have not seen this	I have not seen this	0	I have no idea	0	Someone from the family	1	I would call an ambulance (997)	1	I would call an ambulance (997)	1	No	0	No	0	I have not received any training
35	51	160	Female	Bachelor's degree	unemployed	15,000 - 10,000	Married	Yes	not working	urban	saudi	No	No	No	Never	No physical activity	No	No	No, I haven't heard of it	I don’t know	I don’t know	No	I did not learn	I did not learn	making a mistake	loss of consciousness	1	no response when touched	1	not having any respiratory sound	1	i do not know	0	I have not seen this	I have not seen this	0	I have no idea	0	Someone from the family	1	I would call an ambulance (997)	1	I would call an ambulance (997)	1	No	0	No	0	I have not received any training
32	49	160	Female	Bachelor's degree	employee	Less than 5,000	Married	Yes	educational	urban	saudi	No	No	Yes	Never	No physical activity	No	No	No, I haven't heard of it	No	Yes	No	I did not learn	I did not learn	making a mistake	i do not know	0	i do not know	0	i do not know	0	i do not know	0	I have not seen this	I have not seen this	0	I have no idea	0	Someone from the family	1	I would call an ambulance (997)	1	I would call an ambulance (997)	1	No	0	No	0	I have not received any training
37	65	162	Female	Bachelor's degree	unemployed	Less than 5,000	Divorced	Yes	not working	urban	saudi	No	No	Yes	Never	moderate to intense physical activity for less than 30 minutes, 5 times a week	No	No	No, I haven't heard of it	Yes	Yes	No	I did not learn	I did not learn	making a mistake	discontinuation of breathing	1	i do not know	0	not having any respiratory movement	1	i do not know	0	I have not seen this	I have not seen this	0	I have no idea	0	Someone from the family	1	I would call an ambulance (997)	1	I would call an ambulance (997)	1	No	0	No	0	I have not received any training
34	57	160	Female	Bachelor's degree	unemployed	15,000 - 10,000	Married	Yes	not working	urban	saudi	No	No	No	Never	moderate to intense physical activity for less than 30 minutes, 5 times a week	No	No	No, I haven't heard of it	I don’t know	I don’t know	No	I did not learn	I did not learn	causing harm to organs	discontinuation of breathing	1	not moving at all	1	not having any respiratory sound	1	i do not know	0	Somebody from my family	I have not seen this	0	To apply compression directly to the heart opening the chest wall	0	Someone from the family	1	I would begin to give cardiac massage	1	I would call an ambulance (997)	1	No	0	No	0	I have not received any training
18	46	152	Female	High school or less	unemployed	9,999 - 5,000	Single	unmarried	student	rural	saudi	No	No	Yes	Never	moderate to intense physical activity for at least 30 minutes, 5 times a week	Yes	Yes	Social media	Yes	Yes	No	I did not learn	I did not learn	causing harm to organs	discontinuation of circulation	1	not moving at all	1	not having any respiratory movement	1	not feeling a pulse in the vessels of the neck	1	Somebody from my family	I just watched and left	0	To apply strong compression to the chest at certain intervals (compress)	1	Someone from the family	1	I would begin to give cardiac massage	1	I would call an ambulance (997)	1	Yes	1	Yes	2	At school
18	55	170	Male	Bachelor's degree	student	Less than 5,000	Single	unmarried	student	rural	saudi	No	No	No	Never	moderate to intense physical activity for at least 30 minutes, 5 times a week	Yes	Yes	Social media	I don’t know	I don’t know	No	I did not learn	I did not learn	making a mistake	i do not know	0	i do not know	0	i do not know	0	i do not know	0	I have not seen this	I have not seen this	0	I have no idea	0	Someone from the family	1	I would call an ambulance (997)	1	I would call an ambulance (997)	1	No	0	No	0	I have not received any training
23	50	169	Male	High school or less	student	Less than 5,000	Single	No	student	urban	saudi	No	No	Yes	Never	moderate to intense physical activity for at least 30 minutes, 5 times a week	Yes	Yes	Workplace	Yes	Yes	No	Optional	Theoretical	making a mistake	i do not know	0	i do not know	0	i do not know	0	i do not know	0	I have not seen this	I have not seen this	0	I have no idea	0	Someone from the family	1	I would call an ambulance (997)	1	I would call an ambulance (997)	1	No	0	No	0	I have not received any training
24	115	185	Male	High school or less	employee	9,999 - 5,000	Married	Yes	miliatry	urban	saudi	No	Yes	No	Never	moderate to intense physical activity for at least 30 minutes, 5 times a week	Yes	No	No, I haven't heard of it	Yes	Yes	No	I did not learn	I did not learn	making a mistake	discontinuation of circulation	1	no response when touched	1	not having any respiratory movement	1	the lack of circulation signs	1	I have not seen this	I have not seen this	0	I have no idea	0	Someone from the family	1	I would call an ambulance (997)	1	I would call an ambulance (997)	1	No	0	No	0	I have not received any training
22	92	177	Male	Postgraduate studies	employee	Less than 5,000	Single	unmarried	not working	rural	saudi	No	No	Yes	Never	No physical activity	Yes	No	No, I haven't heard of it	No	No	No	I did not learn	I did not learn	making a mistake	loss of consciousness	1	no response when called	1	not having any respiratory movement	1	the lack of circulation signs	1	I have not seen this	I have not seen this	0	I have no idea	0	A gamin who is drug dependent and uses glue, hashish and heroin	0	I would just watch and leave	0	I would just watch and leave	0	No	0	No	0	I have not received any training
18	47	152	Female	High school or less	student	15,000 - 10,000	Single	unmarried	student	rural	saudi	No	No	Yes	Ex-smoker	No physical activity	No	No	No, I haven't heard of it	I don’t know	Yes	Yes, more than two years ago	Optional	Both	stopping a working heart	discontinuation of circulation	1	i do not know	0	not steaming up a mirror placed in front of the mouth of individual	1	the lack of circulation signs	1	A stranger	I told somebody to call for help	1	To apply strong compression to the chest at certain intervals (compress)	1	Your friend	1	I would call an ambulance (997)	1	I would just watch and leave	0	Yes	1	No	0	At school
27	52	154	Female	Bachelor's degree	unemployed	Less than 5,000	Married	Yes	not working	urban	saudi	No	No	No	Current	moderate to intense physical activity for less than 30 minutes, 5 times a week	No	No	No, I haven't heard of it	Yes	Yes	No	I did not learn	I did not learn	causing harm to organs	nausea	1	no response when touched	1	not having any respiratory sound	1	not feeling a pulse in the vessels of the arm	1	I have not seen this	I have not seen this	0	To apply compression directly to the heart opening the chest wall	0	Someone from the family	1	I would begin to give cardiac massage	1	I would begin to give cardiac massage	1	No	0	Yes	2	Television, Internet, Social Media
18	41	160	Female	High school or less	student	More than 15,000	Single	unmarried	student	rural	saudi	No	No	Yes	Never	moderate to intense physical activity for at least 30 minutes, 5 times a week	Yes	Yes	Television	Yes	Yes	No	I did not learn	I did not learn	making a mistake	discontinuation of circulation	1	not moving at all	1	not having any respiratory movement	1	not feeling a pulse in the vessels of the neck	1	Somebody from my family	I called for help by telephone	1	To apply strong compression to the chest at certain intervals (compress)	1	Someone from the family	1	I would call somebody or call for help	1	I would call an ambulance (997)	1	No	0	No	0	I have not received any training
18	99	171	Male	Bachelor's degree	student	15,000 - 10,000	Single	unmarried	student	urban	saudi	No	Yes	No	Never	No physical activity	Yes	No	No, I haven't heard of it	Yes	I don’t know	No	I did not learn	I did not learn	making a mistake	the individual is not moving	1	no response when touched	1	not coming air out of the mouth of individual	1	not feeling a pulse in the vessels of the neck	1	A stranger	I conducted mouth to mouth ventilation (I respirated)	1	To scrub the heart directly opening the chest wall	0	Someone from the family	1	I would begin to give cardiac massage	1	I would begin to give cardiac massage	1	No	0	Yes	2	At university
19	141	150	Female	Postgraduate studies	student	9,999 - 5,000	Single	unmarried	student	rural	saudi	No	No	No	Never	moderate to intense physical activity for at least 30 minutes, 5 times a week	Yes	Yes	Educational institution [school or university]	Yes	Yes	Yes, more than two years ago	Optional	Both	making a mistake	chest pain	1	not moving at all	1	not having any respiratory movement	1	not feeling a pulse in the vessels of the neck	1	I have not seen this	I have not seen this	0	To apply strong compression to the chest at certain intervals (compress)	1	Someone from the family	1	I would begin to give cardiac massage	1	I would begin to give cardiac massage	1	Yes	1	Yes	2	At school
33	52	166	Male	High school or less	employee	Less than 5,000	Married	Yes	educational	urban	saudi	No	No	Yes	Current	moderate to intense physical activity for at least 30 minutes, 5 times a week	Yes	Yes	Workplace	Yes	Yes	Yes, more than two years ago	Optional	Theoretical	making a mistake	discontinuation of breathing	1	no response when touched	1	not coming air out of the mouth of individual	1	not feeling a pulse in the vessels of the neck	1	I have not seen this	I have not seen this	0	To apply strong compression to the chest at certain intervals (compress)	1	Someone from the family	1	I would call an ambulance (997)	1	I would call an ambulance (997)	1	Yes	1	Yes	2	During my military service
44	44	150	Female	High school or less	unemployed	Less than 5,000	Married	Yes	not working	urban	saudi	Yes	No	Yes	Current	moderate to intense physical activity for less than 30 minutes, 5 times a week	Yes	Yes	Family and friends	Yes	Yes	Yes, more than two years ago	Optional	Theoretical	causing bone fractures	discontinuation of breathing	1	no response when touched	1	not having any respiratory movement	1	the lack of circulation signs	1	Somebody from my family	I conducted mouth to mouth ventilation (I respirated)	1	To scrub the chest at certain intervals	0	Someone from the family	1	I would begin to give cardiac massage	1	I would call an ambulance (997)	1	Yes	1	No	0	I have not received any training
22	147	159	Female	Postgraduate studies	student	Less than 5,000	Married	No	medical	rural	saudi	Yes	Yes	Yes	Current	moderate to intense physical activity for at least 30 minutes, 5 times a week	Yes	Yes	Family and friends	Yes	No	Yes, less than two years ago	Optional	Theoretical	causing harm to organs	discontinuation of breathing	1	no response when touched	1	not having any respiratory movement	1	not feeling a pulse in the vessels of the arm	1	A stranger	I called an ambulance (997)	1	To scrub the chest at certain intervals	0	Someone from the family	1	I would call somebody or call for help	1	I would call somebody or call for help	1	Yes	1	Yes	2	During my military service
19	40	147	Female	High school or less	student	Less than 5,000	Single	unmarried	student	urban	saudi	No	No	Yes	Current	No physical activity	Yes	No	No, I haven't heard of it	Yes	Yes	Yes, more than two years ago	Optional	Practical	making a mistake	discontinuation of circulation	1	not moving at all	1	not having any respiratory sound	1	i do not know	0	Somebody from my family	I told somebody to call for help	1	I have no idea	0	Someone from the family	1	I would call somebody or call for help	1	I would begin to give cardiac massage	1	No	0	Yes	2	At school
23	99	180	Female	High school or less	student	15,000 - 10,000	Single	unmarried	student	rural	saudi	No	No	Yes	Never	moderate to intense physical activity for at least 30 minutes, 5 times a week	Yes	Yes	Family and friends	Yes	I don’t know	Yes, more than two years ago	Mandatory	Practical	making a mistake	discontinuation of circulation	1	not moving at all	1	not coming air out of the mouth of individual	1	not feeling a pulse in the vessels of the arm	1	I have not seen this	I have not seen this	0	I have no idea	0	Someone from the family	1	I would call an ambulance (997)	1	I would call an ambulance (997)	1	Yes	1	No	0	I have not received any training
19	50	170	Male	Postgraduate studies	student	Less than 5,000	Single	unmarried	student	urban	saudi	No	No	No	Current	No physical activity	No	Yes	Social media	Yes	Yes	Yes, more than two years ago	I did not learn	Theoretical	making a mistake	chest pain	1	i do not know	0	i do not know	0	i do not know	0	I have not seen this	I have not seen this	0	I have no idea	0	A gamin who is drug dependent and uses glue, hashish and heroin	0	I would just watch and leave	0	I would just watch and leave	0	No	0	No	0	I have not received any training
24	85	164	Female	Bachelor's degree	student	More than 15,000	Single	unmarried	medical	urban	saudi	No	No	Yes	Never	No physical activity	No	Yes	Educational institution [school or university]	Yes	Yes	Yes, more than two years ago	Mandatory	Both	making a mistake	discontinuation of circulation	1	not moving at all	1	not having any respiratory sound	1	not feeling a pulse in the vessels of the neck	1	I have not seen this	I have not seen this	0	To apply strong compression to the chest at certain intervals (compress)	1	Someone from the family	1	I would call an ambulance (997)	1	I would call an ambulance (997)	1	Yes	1	Yes	2	At a Resuscitation Society course
19	43	155	Female	High school or less	unemployed	Less than 5,000	Single	unmarried	not working	rural	saudi	No	No	No	Never	moderate to intense physical activity for at least 30 minutes, 5 times a week	No	No	No, I haven't heard of it	Yes	Yes	Yes, more than two years ago	Optional	Theoretical	causing bone fractures	i do not know	0	i do not know	0	i do not know	0	i do not know	0	I have not seen this	I have not seen this	0	To apply strong compression to the chest at certain intervals (compress)	1	Someone from the family	1	I would call an ambulance (997)	1	I would call an ambulance (997)	1	Yes	1	Yes	2	At school
19	42	154	Female	Postgraduate studies	student	Less than 5,000	Single	unmarried	student	rural	saudi	No	No	Yes	Never	moderate to intense physical activity for at least 30 minutes, 5 times a week	No	Yes	Educational institution [school or university]	Yes	Yes	No	I did not learn	I did not learn	making a mistake	i do not know	0	i do not know	0	i do not know	0	i do not know	0	I have not seen this	I have not seen this	0	I have no idea	0	A stranger in the supermarket	1	I would just watch and leave	0	I would call an ambulance (997)	1	No	0	Yes	2	At school
18	60	150	Female	High school or less	student	Less than 5,000	Single	unmarried	student	rural	saudi	No	No	Yes	Never	moderate to intense physical activity for at least 30 minutes, 5 times a week	Yes	No	No, I haven't heard of it	Yes	Yes	No	I did not learn	I did not learn	making a mistake	the individual is not moving	1	i do not know	0	i do not know	0	i do not know	0	A stranger	I have not seen this	0	I have no idea	0	A stranger in the supermarket	1	I would begin to give cardiac massage	1	I would call somebody or call for help	1	No	0	No	0	I have not received any training
27	97	178	Male	Bachelor's degree	employee	15,000 - 10,000	Married	Yes	miliatry	urban	saudi	No	No	No	Current	No physical activity	No	No	No, I haven't heard of it	Yes	I don’t know	Yes, less than two years ago	Optional	Both	causing harm to organs	discontinuation of breathing	1	no response when called	1	not having any respiratory movement	1	i do not know	0	Somebody from my family	I called for help by telephone	1	To scrub the chest at certain intervals	0	Someone from the family	1	I would call an ambulance (997)	1	I would call an ambulance (997)	1	Yes	1	Yes	2	At a course given in the workplace
24	85	160	Female	Bachelor's degree	unemployed	More than 15,000	Single	unmarried	not working	urban	saudi	No	No	Yes	Never	No physical activity	No	Yes	Family and friends	Yes	Yes	Yes, less than two years ago	Mandatory	Both	making a mistake	i do not know	0	no response when called	1	not having any respiratory movement	1	not feeling a pulse in the vessels of the neck	1	I have not seen this	I have not seen this	0	To apply strong compression to the chest at certain intervals (compress)	1	Someone from the family	1	I would call an ambulance (997)	1	I would call an ambulance (997)	1	Yes	1	Yes	2	At a Resuscitation Society course
23	52	160	Female	Bachelor's degree	unemployed	Less than 5,000	Single	unmarried	medical	urban	saudi	No	No	No	Never	moderate to intense physical activity for at least 30 minutes, 5 times a week	Yes	Yes	Workplace	Yes	Yes	Yes, less than two years ago	Optional	Both	making a mistake	loss of consciousness	1	no response when called	1	not coming air out of the mouth of individual	1	the lack of circulation signs	1	I have not seen this	I have not seen this	0	I have no idea	0	Someone from the family	1	I would call an ambulance (997)	1	I would call an ambulance (997)	1	Yes	1	Yes	2	At a course given by the trainers of the Ministry of Health
23	75	178	Male	High school or less	student	Less than 5,000	Single	unmarried	student	urban	saudi	No	No	No	Never	No physical activity	Yes	No	No, I haven't heard of it	Yes	Yes	No	I did not learn	I did not learn	making a mistake	discontinuation of circulation	1	no response when called	1	not coming air out of the mouth of individual	1	the lack of circulation signs	1	I have not seen this	I have not seen this	0	To apply strong compression to the chest at certain intervals (compress)	1	Someone from the family	1	I would begin to give cardiac massage	1	I would begin to give cardiac massage	1	Yes	1	No	0	I have not received any training
24	49	150	Female	Bachelor's degree	unemployed	9,999 - 5,000	Divorced	No	not working	rural	saudi	No	No	No	Never	moderate to intense physical activity for at least 30 minutes, 5 times a week	No	Yes	Social media	Yes	Yes	No	I did not learn	I did not learn	making a mistake	discontinuation of breathing	1	no response when called	1	not having any respiratory movement	1	the lack of circulation signs	1	I have not seen this	I began to give cardiac massage	1	To apply strong compression to the chest at certain intervals (compress)	1	Your friend	1	I would begin to give cardiac massage	1	I would begin to give cardiac massage	1	Yes	1	Yes	2	At school
27	68	161	Female	Bachelor's degree	unemployed	15,000 - 10,000	Married	Yes	not working	urban	saudi	No	No	Yes	Never	No physical activity	No	No	Social media	I don’t know	Yes	No	I did not learn	I did not learn	stopping a working heart	loss of consciousness	1	no response when called	1	not having any respiratory movement	1	the lack of circulation signs	1	I have not seen this	I began to give cardiac massage	1	To scrub the chest at certain intervals	0	Your neighbour	1	I would call an ambulance (997)	1	I would call an ambulance (997)	1	No	0	No	0	During the driving school
27	53	152	Female	High school or less	unemployed	Less than 5,000	Married	Yes	not working	rural	saudi	No	No	Yes	Never	No physical activity	No	No	No, I haven't heard of it	I don’t know	Yes	No	I did not learn	I did not learn	contracting a contagious disease	loss of consciousness	1	not moving at all	1	not having any respiratory movement	1	not feeling a pulse in the vessels of the neck	1	I have not seen this	I have not seen this	0	To scrub the chest at certain intervals	0	Someone from the family	1	I would call an ambulance (997)	1	I would call an ambulance (997)	1	No	0	No	0	I have not received any training
26	80	188	Male	High school or less	unemployed	Less than 5,000	Single	unmarried	not working	rural	saudi	No	No	Yes	Never	No physical activity	No	Yes	No, I haven't heard of it	Yes	Yes	No	I did not learn	I did not learn	making a mistake	discontinuation of breathing	1	i do not know	0	i do not know	0	i do not know	0	Somebody from my family	I have not seen this	0	I have no idea	0	Someone from the family	1	I would call an ambulance (997)	1	I would call an ambulance (997)	1	Yes	1	No	0	Other
32	54	154	Female	Bachelor's degree	unemployed	Less than 5,000	Single	unmarried	not working	rural	saudi	No	No	No	Never	moderate to intense physical activity for at least 30 minutes, 5 times a week	No	Yes	Social media	Yes	Yes	No	I did not learn	I did not learn	making a mistake	i do not know	0	not moving at all	1	not having any respiratory movement	1	i do not know	0	I have not seen this	I have not seen this	0	I have no idea	0	Someone from the family	1	I would call somebody or call for help	1	I would call an ambulance (997)	1	No	0	No	0	I have not received any training
23	43	152	Female	High school or less	unemployed	Less than 5,000	Single	unmarried	not working	urban	saudi	No	No	Yes	Never	No physical activity	No	Yes	Social media	Yes	Yes	No	I did not learn	I did not learn	making a mistake	chest pain	1	no response when called	1	not having any respiratory movement	1	i do not know	0	I have not seen this	I have not seen this	0	To scrub the chest at certain intervals	0	Someone from the family	1	I would call an ambulance (997)	1	I would call an ambulance (997)	1	Yes	1	No	0	I have not received any training
26	59	155	Female	High school or less	student	Less than 5,000	Single	unmarried	not working	rural	non-saudi	No	No	Yes	Never	No physical activity	No	No	No, I haven't heard of it	Yes	Yes	No	I did not learn	I did not learn	making a mistake	i do not know	0	no response when called	1	not coming air out of the mouth of individual	1	i do not know	0	I have not seen this	I have not seen this	0	I have no idea	0	Someone from the family	1	I would begin to give cardiac massage	1	I would call an ambulance (997)	1	No	0	No	0	I have not received any training
21	58	159	Female	Bachelor's degree	student	9,999 - 5,000	Married	Yes	student	rural	saudi	No	No	Yes	Never	No physical activity	No	No	No, I haven't heard of it	Yes	Yes	No	I did not learn	I did not learn	making a mistake	i do not know	0	i do not know	0	not having any respiratory movement	1	i do not know	0	I have not seen this	I have not seen this	0	I have no idea	0	Someone from the family	1	I would call somebody or call for help	1	I would call an ambulance (997)	1	No	0	No	0	I have not received any training
45	84	156	Female	High school or less	unemployed	9,999 - 5,000	Married	Yes	not working	rural	saudi	No	No	No	Never	No physical activity	No	Yes	Television	Yes	Yes	No	I did not learn	I did not learn	making a mistake	i do not know	0	i do not know	0	i do not know	0	i do not know	0	I have not seen this	I have not seen this	0	I have no idea	0	Someone from the family	1	I would call somebody or call for help	1	I would call somebody or call for help	1	No	0	No	0	I have not received any training
30	60	160	Female	Bachelor's degree	student	15,000 - 10,000	Married	Yes	student	urban	saudi	Yes	No	Yes	Never	No physical activity	No	Yes	Social media	Yes	Yes	No	I did not learn	I did not learn	making a mistake	discontinuation of circulation	1	i do not know	0	not having any respiratory sound	1	not feeling a pulse in the vessels of the neck	1	I have not seen this	I have not seen this	0	I have no idea	0	Someone from the family	1	I would call an ambulance (997)	1	I would call an ambulance (997)	1	No	0	No	0	I have not received any training
21	60	155	Female	Bachelor's degree	student	More than 15,000	Single	unmarried	student	urban	saudi	No	No	Yes	Never	No physical activity	No	No	No, I haven't heard of it	Yes	Yes	No	I did not learn	I did not learn	making a mistake	chest pain	1	no response when touched	1	not having any respiratory movement	1	i do not know	0	I have not seen this	I have not seen this	0	To apply compression directly to the heart opening the chest wall	0	Someone from the family	1	I would call somebody or call for help	1	I would call somebody or call for help	1	No	0	No	0	I have not received any training
25	39	155	Female	Bachelor's degree	student	More than 15,000	Single	unmarried	student	urban	saudi	Yes	No	No	Never	moderate to intense physical activity for at least 30 minutes, 5 times a week	No	Yes	Educational institution [school or university]	Yes	Yes	Yes, less than two years ago	Mandatory	Both	making a mistake	discontinuation of circulation	1	no response when touched	1	not having any respiratory movement	1	not feeling a pulse in the vessels of the neck	1	I have not seen this	I have not seen this	0	To apply strong compression to the chest at certain intervals (compress)	1	Someone from the family	1	I would call an ambulance (997)	1	I would call an ambulance (997)	1	Yes	1	Yes	2	At a Resuscitation Society course
55	66	154	Female	Bachelor's degree	employee	15,000 - 10,000	Married	Yes	educational	rural	saudi	Yes	No	Yes	Never	No physical activity	No	No	No, I haven't heard of it	I don’t know	Yes	No	I did not learn	I did not learn	making a mistake	i do not know	0	i do not know	0	i do not know	0	i do not know	0	Somebody from my family	I told somebody to call for help	1	I have no idea	0	Someone from the family	1	I would call somebody or call for help	1	I would just watch and leave	0	No	0	No	0	I have not received any training
23	81	162	Female	Bachelor's degree	student	More than 15,000	Single	unmarried	student	urban	saudi	No	Yes	Yes	Never	No physical activity	No	No	No, I haven't heard of it	Yes	Yes	No	I did not learn	I did not learn	making a mistake	chest pain	1	no response when touched	1	not coming air out of the mouth of individual	1	not feeling a pulse in the vessels of the neck	1	I have not seen this	I have not seen this	0	To scrub the heart directly opening the chest wall	0	Someone from the family	1	I would call an ambulance (997)	1	I would call an ambulance (997)	1	No	0	No	0	I have not received any training
25	92	158	Female	Bachelor's degree	unemployed	More than 15,000	Single	unmarried	not working	urban	saudi	No	Yes	Yes	Never	moderate to intense physical activity for at least 30 minutes, 5 times a week	Yes	Yes	Educational institution [school or university]	Yes	Yes	Yes, more than two years ago	Mandatory	Both	making a mistake	chest pain	1	no response when touched	1	not steaming up a mirror placed in front of the mouth of individual	1	not feeling a pulse in the vessels of the neck	1	I have not seen this	I have not seen this	0	To apply strong compression to the chest at certain intervals (compress)	1	Someone from the family	1	I would call an ambulance (997)	1	I would call an ambulance (997)	1	Yes	1	Yes	2	At a Resuscitation Society course
19	67	158	Female	High school or less	student	More than 15,000	Single	unmarried	student	urban	saudi	No	No	Yes	Never	No physical activity	No	Yes	Family and friends	Yes	Yes	No	I did not learn	I did not learn	making a mistake	chest pain	1	not moving at all	1	not coming air out of the mouth of individual	1	not feeling a pulse in the vessels of the neck	1	I have not seen this	I have not seen this	0	To apply strong compression to the chest at certain intervals (compress)	1	Someone from the family	1	I would call an ambulance (997)	1	I would call an ambulance (997)	1	Yes	1	No	0	I have not received any training
24	110	173	Male	Bachelor's degree	student	15,000 - 10,000	Single	unmarried	student	rural	saudi	Yes	No	No	Never	moderate to intense physical activity for at least 30 minutes, 5 times a week	No	Yes	Educational institution [school or university]	Yes	Yes	Yes, less than two years ago	Mandatory	Both	causing bone fractures	discontinuation of circulation	1	not moving at all	1	not coming air out of the mouth of individual	1	not feeling a pulse in the vessels of the arm	1	Somebody from my friends or acquai	I called for help by telephone	1	To apply strong compression to the chest at certain intervals (compress)	1	Your neighbour	1	I would call an ambulance (997)	1	I would call an ambulance (997)	1	Yes	1	Yes	2	During my military service
25	102	172	Male	Bachelor's degree	employee	9,999 - 5,000	Single	unmarried	medical	urban	saudi	No	No	No	Never	No physical activity	No	Yes	Educational institution [school or university]	Yes	Yes	Yes, more than two years ago	Optional	Both	causing bone fractures	discontinuation of circulation	1	no response when touched	1	not having any respiratory movement	1	not feeling a pulse in the vessels of the neck	1	I have not seen this	I have not seen this	0	I have no idea	0	Someone from the family	1	I would call an ambulance (997)	1	I would call an ambulance (997)	1	No	0	Yes	2	At university
22	67	170	Male	Bachelor's degree	student	9,999 - 5,000	Single	unmarried	student	rural	saudi	No	No	Yes	Never	No physical activity	Yes	Yes	Educational institution [school or university]	Yes	Yes	Yes, less than two years ago	Mandatory	Both	making a mistake	discontinuation of circulation	1	no response when touched	1	not having any respiratory sound	1	not feeling a pulse in the vessels of the neck	1	I have not seen this	I have not seen this	0	To apply strong compression to the chest at certain intervals (compress)	1	Someone from the family	1	I would begin to give cardiac massage	1	I would begin to give cardiac massage	1	Yes	1	Yes	2	At university
28	55	162	Female	High school or less	unemployed	Less than 5,000	Single	unmarried	not working	rural	saudi	No	No	Yes	Never	moderate to intense physical activity for less than 30 minutes, 5 times a week	No	Yes	Social media	Yes	Yes	Yes, more than two years ago	Optional	Theoretical	making a mistake	discontinuation of circulation	1	no response when called	1	not having any respiratory sound	1	not feeling a pulse in the vessels of the arm	1	I have not seen this	I have not seen this	0	To scrub the chest at certain intervals	0	Someone from the family	1	I would call an ambulance (997)	1	I would call an ambulance (997)	1	No	0	No	0	I have not received any training
28	68	160	Female	Bachelor's degree	unemployed	Less than 5,000	Single	unmarried	not working	urban	saudi	No	No	Yes	Never	No physical activity	No	Yes	Social media	Yes	Yes	No	I did not learn	I did not learn	causing harm to organs	chest pain	1	no response when called	1	not having any respiratory movement	1	i do not know	0	I have not seen this	I have not seen this	0	To apply strong compression to the chest at certain intervals (compress)	1	Someone from the family	1	I would call somebody or call for help	1	I would call an ambulance (997)	1	No	0	No	0	I have not received any training
26	50	160	Female	Bachelor's degree	unemployed	9,999 - 5,000	Married	Yes	not working	rural	saudi	No	No	Yes	Never	moderate to intense physical activity for at least 30 minutes, 5 times a week	No	Yes	Social media	Yes	Yes	Yes, less than two years ago	Optional	Theoretical	making a mistake	chest pain	1	i do not know	0	not having any respiratory movement	1	i do not know	0	I have not seen this	I have not seen this	0	To apply compression directly to the heart opening the chest wall	0	Someone from the family	1	I would call an ambulance (997)	1	I would call an ambulance (997)	1	No	0	No	0	I have not received any training
24	40	155	Female	Bachelor's degree	student	9,999 - 5,000	Single	unmarried	medical	urban	saudi	No	No	Yes	Never	moderate to intense physical activity for at least 30 minutes, 5 times a week	No	Yes	Educational institution [school or university]	Yes	Yes	Yes, more than two years ago	Optional	Both	making a mistake	discontinuation of circulation	1	no response when touched	1	not having any respiratory movement	1	not feeling a pulse in the vessels of the neck	1	I have not seen this	I have not seen this	0	To scrub the heart directly opening the chest wall	0	Someone from the family	1	I would call an ambulance (997)	1	I would call an ambulance (997)	1	Yes	1	Yes	2	At university
31	94	169	Female	High school or less	employee	Less than 5,000	Married	Yes	educational	rural	saudi	No	Yes	Yes	Never	No physical activity	No	Yes	No, I haven't heard of it	Yes	No	No	I did not learn	I did not learn	making a mistake	i do not know	0	not moving at all	1	not steaming up a mirror placed in front of the mouth of individual	1	i do not know	0	Somebody from my family	I told somebody to call for help	1	I have no idea	0	Someone from the family	1	I would call an ambulance (997)	1	I would call an ambulance (997)	1	No	0	Yes	2	Other
23	40	153	Female	Bachelor's degree	student	Less than 5,000	Single	unmarried	student	rural	saudi	No	No	Yes	Never	No physical activity	No	Yes	Educational institution [school or university]	Yes	Yes	No	I did not learn	I did not learn	making a mistake	discontinuation of breathing	1	no response when touched	1	not having any respiratory sound	1	not feeling a pulse in the vessels of the neck	1	I have not seen this	I have not seen this	0	To apply strong compression to the chest at certain intervals (compress)	1	Someone from the family	1	I would call somebody or call for help	1	I would call somebody or call for help	1	No	0	No	0	I have not received any training
20	58	157	Female	Bachelor's degree	student	More than 15,000	Single	unmarried	student	rural	saudi	No	No	Yes	Never	moderate to intense physical activity for at least 30 minutes, 5 times a week	No	Yes	Educational institution [school or university]	Yes	Yes	Yes, less than two years ago	Optional	Both	making a mistake	fatigue	1	no response when touched	1	not having any respiratory movement	1	not feeling a pulse in the vessels of the arm	1	I have not seen this	I have not seen this	0	To apply strong compression to the chest at certain intervals (compress)	1	Someone from the family	1	I would call somebody or call for help	1	I would call an ambulance (997)	1	Yes	1	Yes	2	At a course given by the trainers of the Ministry of Health
22	62	160	Female	Bachelor's degree	student	More than 15,000	Single	unmarried	student	urban	saudi	No	No	Yes	Never	moderate to intense physical activity for at least 30 minutes, 5 times a week	Yes	Yes	Educational institution [school or university]	Yes	Yes	Yes, less than two years ago	Optional	Theoretical	making a mistake	discontinuation of circulation	1	not moving at all	1	not having any respiratory movement	1	not feeling a pulse in the vessels of the neck	1	I have not seen this	I have not seen this	0	To apply strong compression to the chest at certain intervals (compress)	1	Your friend	1	I would call an ambulance (997)	1	I would call an ambulance (997)	1	Yes	1	Yes	2	At a Resuscitation Society course
21	55	161	Female	High school or less	student	More than 15,000	Single	unmarried	student	rural	saudi	No	No	No	Never	No physical activity	No	Yes	Educational institution [school or university]	Yes	Yes	Yes, less than two years ago	Optional	Both	making a mistake	discontinuation of circulation	1	i do not know	0	not having any respiratory movement	1	i do not know	0	I have not seen this	I have not seen this	0	I have no idea	0	Someone from the family	1	I would call an ambulance (997)	1	I would call an ambulance (997)	1	No	0	Yes	2	At a course given by the trainers of the Ministry of Health
21	50	151	Female	Bachelor's degree	student	Less than 5,000	Single	unmarried	student	urban	saudi	No	No	Yes	Never	moderate to intense physical activity for at least 30 minutes, 5 times a week	Yes	Yes	Educational institution [school or university]	Yes	Yes	No	I did not learn	I did not learn	making a mistake	discontinuation of circulation	1	i do not know	0	i do not know	0	i do not know	0	I have not seen this	I have not seen this	0	I have no idea	0	A gamin who is drug dependent and uses glue, hashish and heroin	0	I would just watch and leave	0	I would just watch and leave	0	No	0	No	0	I have not received any training
20	45	155	Female	Bachelor's degree	student	Less than 5,000	Single	unmarried	student	rural	saudi	No	No	No	Never	No physical activity	No	Yes	Social media	Yes	Yes	Yes, less than two years ago	Optional	Both	making a mistake	discontinuation of circulation	1	not moving at all	1	not having any respiratory movement	1	not feeling a pulse in the vessels of the neck	1	I have not seen this	I have not seen this	0	I have no idea	0	Someone from the family	1	I would call an ambulance (997)	1	I would call an ambulance (997)	1	No	0	No	0	I have not received any training
21	40	155	Female	Bachelor's degree	student	More than 15,000	Single	unmarried	student	rural	saudi	No	No	Yes	Never	No physical activity	No	No	No, I haven't heard of it	I don’t know	I don’t know	No	I did not learn	I did not learn	making a mistake	i do not know	0	i do not know	0	i do not know	0	i do not know	0	I have not seen this	I have not seen this	0	To apply compression directly to the heart opening the chest wall	0	A stranger in the supermarket	1	I would call an ambulance (997)	1	I would call an ambulance (997)	1	No	0	No	0	I have not received any training
22	45	153	Female	Bachelor's degree	student	9,999 - 5,000	Single	unmarried	student	rural	saudi	No	No	No	Never	moderate to intense physical activity for at least 30 minutes, 5 times a week	No	Yes	Workplace	Yes	Yes	Yes, less than two years ago	Optional	Both	making a mistake	discontinuation of circulation	1	no response when called	1	not having any respiratory movement	1	not feeling a pulse in the vessels of the neck	1	I have not seen this	I both gave cardiac massage and conducted mouth to mouth ventilation (I gave CPR)	1	To apply strong compression to the chest at certain intervals (compress)	1	Someone from the family	1	I would begin to give cardiac massage	1	I would call an ambulance (997)	1	Yes	1	Yes	2	At university
20	43	159	Female	Bachelor's degree	student	9,999 - 5,000	Single	unmarried	student	rural	saudi	No	No	Yes	Never	moderate to intense physical activity for less than 30 minutes, 5 times a week	Yes	Yes	Educational institution [school or university]	Yes	Yes	Yes, less than two years ago	Mandatory	Both	making a mistake	discontinuation of breathing	1	no response when called	1	not having any respiratory sound	1	not feeling a pulse in the vessels of the arm	1	I have not seen this	I have not seen this	0	To apply strong compression to the chest at certain intervals (compress)	1	Someone from the family	1	I would call an ambulance (997)	1	I would call an ambulance (997)	1	Yes	1	Yes	2	At university
22	74	160	Female	Bachelor's degree	student	Less than 5,000	Single	unmarried	student	urban	saudi	No	Yes	Yes	Current	moderate to intense physical activity for at least 30 minutes, 5 times a week	No	Yes	Educational institution [school or university]	Yes	Yes	Yes, more than two years ago	Optional	Theoretical	causing harm to organs	discontinuation of circulation	1	no response when touched	1	not having any respiratory movement	1	i do not know	0	I have not seen this	I have not seen this	0	To scrub the chest at certain intervals	0	Someone from the family	1	I would call an ambulance (997)	1	I would call an ambulance (997)	1	Yes	1	No	0	I have not received any training
19	69	153	Female	High school or less	student	More than 15,000	Single	unmarried	student	urban	saudi	No	No	Yes	Never	moderate to intense physical activity for less than 30 minutes, 5 times a week	No	Yes	Family and friends	Yes	Yes	No	I did not learn	I did not learn	making a mistake	discontinuation of circulation	1	no response when called	1	not coming air out of the mouth of individual	1	not feeling a pulse in the vessels of the neck	1	I have not seen this	I have not seen this	0	To apply strong compression to the chest at certain intervals (compress)	1	Someone from the family	1	I would call an ambulance (997)	1	I would call an ambulance (997)	1	No	0	No	0	I have not received any training
22	73	170	Male	Bachelor's degree	student	Less than 5,000	Single	unmarried	student	urban	saudi	No	No	No	Never	No physical activity	No	Yes	Educational institution [school or university]	Yes	Yes	Yes, more than two years ago	Mandatory	Both	making a mistake	discontinuation of circulation	1	no response when called	1	not having any respiratory movement	1	not feeling a pulse in the vessels of the arm	1	I have not seen this	I have not seen this	0	To apply strong compression to the chest at certain intervals (compress)	1	Someone from the family	1	I would begin to give cardiac massage	1	I would begin to give cardiac massage	1	Yes	1	Yes	2	At university
26	42	170	Male	High school or less	unemployed	Less than 5,000	Single	unmarried	not working	rural	non-saudi	Yes	No	No	Never	No physical activity	Yes	No	No, I haven't heard of it	Yes	Yes	Yes, more than two years ago	Optional	Both	making a mistake	the individual is not moving	1	not moving at all	1	not having any respiratory sound	1	i do not know	0	Somebody from my family	I began to give cardiac massage	1	I have no idea	0	Someone from the family	1	I would call somebody or call for help	1	I would call somebody or call for help	1	No	0	No	0	I have not received any training
23	90	170	Male	Bachelor's degree	employee	15,000 - 10,000	Single	unmarried	medical	rural	saudi	Yes	No	Yes	Never	moderate to intense physical activity for at least 30 minutes, 5 times a week	Yes	Yes	Workplace	Yes	Yes	Yes, less than two years ago	Optional	Both	contracting a contagious disease	chest pain	1	no response when called	1	not having any respiratory movement	1	not feeling a pulse in the vessels of the neck	1	I have not seen this	I have not seen this	0	To apply strong compression to the chest at certain intervals (compress)	1	Someone from the family	1	I would begin to give cardiac massage	1	I would begin to give cardiac massage	1	Yes	1	Yes	2	At a course given by the trainers of the Ministry of Health
23	50	160	Female	High school or less	unemployed	Less than 5,000	Single	unmarried	not working	rural	saudi	Yes	No	Yes	Never	No physical activity	Yes	No	No, I haven't heard of it	Yes	Yes	No	I did not learn	I did not learn	making a mistake	discontinuation of breathing	1	not moving at all	1	not having any respiratory movement	1	i do not know	0	Somebody from my family	I began to give cardiac massage	1	To scrub the chest at certain intervals	0	Someone from the family	1	I would begin to give cardiac massage	1	I would call an ambulance (997)	1	No	0	No	0	I have not received any training
44	70	160	Male	High school or less	employee	Less than 5,000	Married	Yes	financial	rural	saudi	No	No	No	Never	moderate to intense physical activity for less than 30 minutes, 5 times a week	Yes	Yes	Workplace	Yes	I don’t know	Yes, more than two years ago	Optional	Both	punishment due to legal reasons	discontinuation of circulation	1	no response when touched	1	not coming air out of the mouth of individual	1	not feeling a pulse in the vessels of the arm	1	Somebody from my family	I have not seen this	0	To apply compression directly to the heart opening the chest wall	0	Someone from the family	1	I would call an ambulance (997)	1	I would call an ambulance (997)	1	Yes	1	Yes	2	At a course given in the workplace
22	100	180	Male	Bachelor's degree	employee	9,999 - 5,000	Single	No	financial	urban	saudi	No	No	No	Current	No physical activity	No	Yes	Workplace	Yes	Yes	Yes, less than two years ago	Optional	Both	making a mistake	i do not know	0	no response when called	1	not having any respiratory movement	1	the lack of circulation signs	1	Somebody from my family	I began to give cardiac massage	1	To scrub the chest at certain intervals	0	Your friend	1	I would begin to give cardiac massage	1	I would begin to give cardiac massage	1	Yes	1	Yes	2	At school
19	48	155	Female	High school or less	unemployed	Less than 5,000	Single	unmarried	student	rural	saudi	No	No	No	Never	No physical activity	Yes	Yes	Social media	I don’t know	I don’t know	No	Mandatory	I did not learn	making a mistake	fatigue	1	not moving at all	1	i do not know	0	i do not know	0	I have not seen this	I have not seen this	0	I have no idea	0	A gamin who is drug dependent and uses glue, hashish and heroin	0	I would just watch and leave	0	I would just watch and leave	0	No	0	No	0	I have not received any training
21	55	174	Female	High school or less	student	Less than 5,000	Single	unmarried	student	rural	saudi	No	No	Yes	Never	No physical activity	No	No	No, I haven't heard of it	I don’t know	I don’t know	Yes, less than two years ago	Optional	I did not learn	causing bone fractures	i do not know	0	no response when called	1	not having any respiratory sound	1	i do not know	0	I have not seen this	I have not seen this	0	To scrub the chest at certain intervals	0	Your friend	1	I would call an ambulance (997)	1	I would call an ambulance (997)	1	Yes	1	No	0	Other
45	65	154	Female	High school or less	employee	Less than 5,000	Married	Yes	educational	urban	saudi	No	No	Yes	Never	moderate to intense physical activity for at least 30 minutes, 5 times a week	No	No	No, I haven't heard of it	Yes	Yes	No	I did not learn	I did not learn	making a mistake	i do not know	0	no response when called	1	not having any respiratory sound	1	not feeling a pulse in the vessels of the arm	1	I have not seen this	I have not seen this	0	To apply strong compression to the chest at certain intervals (compress)	1	Someone from the family	1	I would call an ambulance (997)	1	I would call an ambulance (997)	1	No	0	No	0	I have not received any training
23	50	161	Female	High school or less	student	Less than 5,000	Single	No	student	rural	saudi	No	No	Yes	Never	moderate to intense physical activity for at least 30 minutes, 5 times a week	No	Yes	Educational institution [school or university]	Yes	Yes	Yes, less than two years ago	Optional	Both	making a mistake	i do not know	0	no response when called	1	i do not know	0	i do not know	0	I have not seen this	I have not seen this	0	I have no idea	0	Someone from the family	1	I would begin to give cardiac massage	1	I would call an ambulance (997)	1	Yes	1	Yes	2	At university
23	54	152	Female	Bachelor's degree	student	9,999 - 5,000	Single	unmarried	student	urban	saudi	No	No	Yes	Never	moderate to intense physical activity for at least 30 minutes, 5 times a week	No	Yes	Social media	Yes	Yes	No	I did not learn	I did not learn	making a mistake	discontinuation of circulation	1	no response when called	1	not having any respiratory movement	1	the lack of circulation signs	1	I have not seen this	I have not seen this	0	To apply strong compression to the chest at certain intervals (compress)	1	Someone from the family	1	I would call an ambulance (997)	1	I would begin to give cardiac massage	1	Yes	1	No	0	I have not received any training
24	64	165	Male	Bachelor's degree	student	Less than 5,000	Single	No	student	urban	saudi	No	No	Yes	Never	moderate to intense physical activity for at least 30 minutes, 5 times a week	Yes	Yes	Educational institution [school or university]	Yes	Yes	Yes, less than two years ago	Optional	Both	making a mistake	chest pain	1	no response when touched	1	not having any respiratory sound	1	not feeling a pulse in the vessels of the arm	1	I have not seen this	I have not seen this	0	To apply compression directly to the heart opening the chest wall	0	Someone from the family	1	I would begin to give cardiac massage	1	I would call an ambulance (997)	1	Yes	1	Yes	2	At university
21	41	153	Female	Bachelor's degree	student	Less than 5,000	Single	unmarried	student	urban	saudi	No	No	Yes	Never	moderate to intense physical activity for at least 30 minutes, 5 times a week	No	Yes	Educational institution [school or university]	Yes	Yes	Yes, less than two years ago	Optional	Both	making a mistake	loss of consciousness	1	no response when called	1	not having any respiratory movement	1	the lack of circulation signs	1	I have not seen this	I have not seen this	0	I have no idea	0	A gamin who is drug dependent and uses glue, hashish and heroin	0	I would call an ambulance (997)	1	I would call an ambulance (997)	1	No	0	Yes	2	At university
48	68	168	Male	High school or less	unemployed	Less than 5,000	Married	Yes	not working	rural	saudi	No	No	No	Never	moderate to intense physical activity for at least 30 minutes, 5 times a week	Yes	Yes	Educational institution [school or university]	Yes	Yes	Yes, more than two years ago	Optional	Both	making a mistake	i do not know	0	no response when touched	1	not coming air out of the mouth of individual	1	not feeling a pulse in the vessels of the neck	1	I have not seen this	I conducted mouth to mouth ventilation (I respirated)	1	To apply strong compression to the chest at certain intervals (compress)	1	A stranger in the supermarket	1	I would call an ambulance (997)	1	I would call an ambulance (997)	1	Yes	1	Yes	2	At school
22	40	150	Female	Bachelor's degree	student	9,999 - 5,000	Single	unmarried	student	rural	saudi	No	No	No	Never	No physical activity	No	Yes	Educational institution [school or university]	Yes	Yes	Yes, less than two years ago	Mandatory	Both	making a mistake	chest pain	1	no response when called	1	not having any respiratory movement	1	not feeling a pulse in the vessels of the arm	1	I have not seen this	I have not seen this	0	To apply strong compression to the chest at certain intervals (compress)	1	Someone from the family	1	I would call an ambulance (997)	1	I would call an ambulance (997)	1	Yes	1	Yes	2	At university
25	76	168	Male	Bachelor's degree	unemployed	Less than 5,000	Single	unmarried	not working	rural	saudi	No	No	No	Never	No physical activity	No	Yes	Educational institution [school or university]	Yes	Yes	No	I did not learn	I did not learn	making a mistake	discontinuation of circulation	1	no response when called	1	not steaming up a mirror placed in front of the mouth of individual	1	not feeling a pulse in the vessels of the neck	1	I have not seen this	I told somebody to call for help	1	To apply strong compression to the chest at certain intervals (compress)	1	Someone from the family	1	I would begin to give cardiac massage	1	I would call an ambulance (997)	1	No	0	No	0	I have not received any training
24	69	170	Male	Bachelor's degree	unemployed	Less than 5,000	Single	No	not working	rural	saudi	No	Yes	Yes	Current	moderate to intense physical activity for less than 30 minutes, 5 times a week	Yes	No	No, I haven't heard of it	Yes	Yes	No	I did not learn	I did not learn	making a mistake	loss of consciousness	1	i do not know	0	i do not know	0	i do not know	0	I have not seen this	I have not seen this	0	I have no idea	0	A gamin who is drug dependent and uses glue, hashish and heroin	0	I would call an ambulance (997)	1	I would call an ambulance (997)	1	No	0	No	0	At school
23	73	175	Male	Bachelor's degree	unemployed	More than 15,000	Single	No	not working	rural	saudi	Yes	No	Yes	Current	moderate to intense physical activity for less than 30 minutes, 5 times a week	Yes	Yes	Educational institution [school or university]	Yes	Yes	Yes, more than two years ago	Optional	Both	contracting a contagious disease	discontinuation of circulation	1	no response when touched	1	not having any respiratory sound	1	not feeling a pulse in the vessels of the neck	1	A stranger	I both gave cardiac massage and conducted mouth to mouth ventilation (I gave CPR)	1	To apply compression directly to the heart opening the chest wall	0	Someone from the family	1	I would call an ambulance (997)	1	I would call an ambulance (997)	1	Yes	1	Yes	2	At university
23	88	179	Male	Bachelor's degree	student	Less than 5,000	Single	No	student	rural	saudi	No	No	Yes	Never	moderate to intense physical activity for at least 30 minutes, 5 times a week	Yes	Yes	Educational institution [school or university]	Yes	Yes	No	Optional	Both	making a mistake	i do not know	0	not moving at all	1	i do not know	0	not feeling a pulse in the vessels of the neck	1	I have not seen this	I have not seen this	0	I have no idea	0	Someone from the family	1	I would call an ambulance (997)	1	I would call an ambulance (997)	1	No	0	No	0	I have not received any training
22	59	158	Male	High school or less	student	Less than 5,000	Single	unmarried	student	urban	saudi	No	No	No	Never	No physical activity	No	No	No, I haven't heard of it	Yes	Yes	No	I did not learn	I did not learn	making a mistake	loss of consciousness	1	not moving at all	1	not coming air out of the mouth of individual	1	not feeling a pulse in the vessels of the neck	1	I have not seen this	I have not seen this	0	To scrub the chest at certain intervals	0	Someone from the family	1	I would call an ambulance (997)	1	I would call an ambulance (997)	1	Yes	1	No	0	Television, Internet, Social Media
23	56	172	Male	Bachelor's degree	employee	9,999 - 5,000	Single	unmarried	miliatry	urban	saudi	No	No	Yes	Never	moderate to intense physical activity for less than 30 minutes, 5 times a week	Yes	Yes	Workplace	Yes	Yes	Yes, less than two years ago	Optional	Theoretical	making a mistake	chest pain	1	i do not know	0	not having any respiratory movement	1	not feeling a pulse in the vessels of the arm	1	I have not seen this	I have not seen this	0	To apply strong compression to the chest at certain intervals (compress)	1	Your friend	1	I would call somebody or call for help	1	I would call an ambulance (997)	1	No	0	Yes	2	During my military service
21	45	165	Male	High school or less	student	More than 15,000	Single	unmarried	student	rural	saudi	No	No	Yes	Current	No physical activity	No	Yes	Educational institution [school or university]	Yes	I don’t know	Yes, less than two years ago	Mandatory	Both	making a mistake	discontinuation of circulation	1	no response when touched	1	not having any respiratory movement	1	not feeling a pulse in the vessels of the neck	1	I have not seen this	I have not seen this	0	To apply strong compression to the chest at certain intervals (compress)	1	Someone from the family	1	I would begin to give cardiac massage	1	I would begin to give cardiac massage	1	Yes	1	Yes	2	At university
22	90	160	Female	Bachelor's degree	student	More than 15,000	Single	No	student	urban	saudi	No	Yes	Yes	Never	moderate to intense physical activity for at least 30 minutes, 5 times a week	No	Yes	Educational institution [school or university]	Yes	Yes	No	I did not learn	Theoretical	causing bone fractures	discontinuation of circulation	1	no response when called	1	not having any respiratory movement	1	not feeling a pulse in the vessels of the neck	1	Somebody from my friends or acquai	I called an ambulance (997)	1	To scrub the heart directly opening the chest wall	0	A gamin who is drug dependent and uses glue, hashish and heroin	0	I would call an ambulance (997)	1	I would call an ambulance (997)	1	No	0	No	0	I have not received any training
22	70	166	Male	Bachelor's degree	unemployed	9,999 - 5,000	Single	unmarried	not working	rural	saudi	No	No	Yes	Never	moderate to intense physical activity for at least 30 minutes, 5 times a week	Yes	Yes	Social media	Yes	Yes	No	I did not learn	I did not learn	making a mistake	i do not know	0	i do not know	0	i do not know	0	i do not know	0	I have not seen this	I have not seen this	0	I have no idea	0	Someone from the family	1	I would call an ambulance (997)	1	I would call an ambulance (997)	1	No	0	No	0	I have not received any training
20	65	175	Male	Bachelor's degree	student	Less than 5,000	Single	unmarried	student	urban	saudi	No	No	Yes	Never	No physical activity	No	Yes	Educational institution [school or university]	Yes	Yes	Yes, more than two years ago	Mandatory	Theoretical	causing harm to organs	discontinuation of circulation	1	no response when called	1	not having any respiratory movement	1	not feeling a pulse in the vessels of the neck	1	I have not seen this	I have not seen this	0	To scrub the chest at certain intervals	0	Someone from the family	1	I would call an ambulance (997)	1	I would call an ambulance (997)	1	No	0	No	0	I have not received any training
20	109	180	Female	High school or less	student	More than 15,000	Single	unmarried	not working	urban	saudi	Yes	No	Yes	Never	No physical activity	Yes	Yes	Workplace	No	I don’t know	No	I did not learn	Theoretical	causing bone fractures	discontinuation of breathing	1	no response when called	1	not having any respiratory movement	1	not feeling a pulse in the vessels of the neck	1	Somebody from my friends or acquai	I called an ambulance (997)	1	To scrub the chest at certain intervals	0	Your friend	1	I would call an ambulance (997)	1	I would call an ambulance (997)	1	No	0	Yes	2	At university
20	62	166	Female	High school or less	employee	Less than 5,000	Single	unmarried	miliatry	rural	saudi	Yes	Yes	Yes	Current	No physical activity	Yes	Yes	Television	No	No	Yes, less than two years ago	Optional	Practical	causing harm to organs	discontinuation of breathing	1	no response when touched	1	not having any respiratory sound	1	not feeling a pulse in the vessels of the neck	1	Somebody from my friends or acquai	I called an ambulance (997)	1	To apply strong compression to the chest at certain intervals (compress)	1	Your friend	1	I would call an ambulance (997)	1	I would call an ambulance (997)	1	Yes	1	Yes	2	At school
18	48	158	Female	High school or less	student	Less than 5,000	Single	unmarried	student	rural	saudi	No	No	No	Never	moderate to intense physical activity for at least 30 minutes, 5 times a week	No	No	No, I haven't heard of it	I don’t know	I don’t know	No	I did not learn	I did not learn	making a mistake	i do not know	0	i do not know	0	i do not know	0	i do not know	0	A stranger	I have not seen this	0	I have no idea	0	Someone from the family	1	I would call an ambulance (997)	1	I would call an ambulance (997)	1	Yes	1	Yes	2	Other
18	52	156	Female	High school or less	student	Less than 5,000	Single	unmarried	student	rural	saudi	Yes	No	Yes	Never	No physical activity	Yes	No	No, I haven't heard of it	I don’t know	I don’t know	No	I did not learn	I did not learn	making a mistake	discontinuation of circulation	1	i do not know	0	i do not know	0	i do not know	0	I have not seen this	I have not seen this	0	I have no idea	0	A gamin who is drug dependent and uses glue, hashish and heroin	0	I would just watch and leave	0	I would just watch and leave	0	No	0	No	0	At school
18	33	156	Female	High school or less	student	Less than 5,000	Single	unmarried	student	rural	saudi	No	No	Yes	Never	moderate to intense physical activity for at least 30 minutes, 5 times a week	Yes	No	Family and friends	No	No	Yes, less than two years ago	Mandatory	I did not learn	contracting a contagious disease	i do not know	0	i do not know	0	i do not know	0	i do not know	0	I have not seen this	I have not seen this	0	I have no idea	0	A gamin who is drug dependent and uses glue, hashish and heroin	0	I would just watch and leave	0	I would just watch and leave	0	No	0	No	0	I have not received any training
20	39	145	Female	High school or less	student	Less than 5,000	Single	unmarried	student	urban	saudi	No	No	Yes	Current	No physical activity	Yes	No	No, I haven't heard of it	Yes	Yes	Yes, less than two years ago	Optional	Both	causing harm to organs	i do not know	0	no response when called	1	not having any respiratory movement	1	i do not know	0	Somebody from my family	I told somebody to call for help	1	I have no idea	0	A youth in the sports hall	1	I would call somebody or call for help	1	I would call an ambulance (997)	1	No	0	Yes	2	At school
25	50	154	Female	High school or less	student	9,999 - 5,000	Single	Yes	student	rural	saudi	No	No	No	Never	No physical activity	No	No	No, I haven't heard of it	I don’t know	I don’t know	No	I did not learn	I did not learn	making a mistake	i do not know	0	i do not know	0	i do not know	0	i do not know	0	I have not seen this	I have not seen this	0	I have no idea	0	Someone from the family	1	I would begin to give cardiac massage	1	I would call somebody or call for help	1	No	0	No	0	I have not received any training
18	33	177	Male	Bachelor's degree	unemployed	More than 15,000	Widowed	unmarried	not working	rural	saudi	Yes	Yes	No	Ex-smoker	moderate to intense physical activity for less than 30 minutes, 5 times a week	Yes	Yes	No, I haven't heard of it	I don’t know	I don’t know	No	I did not learn	I did not learn	contracting a contagious disease	i do not know	0	i do not know	0	i do not know	0	i do not know	0	I have not seen this	I have not seen this	0	I have no idea	0	A gamin who is drug dependent and uses glue, hashish and heroin	0	I would just watch and leave	0	I would just watch and leave	0	No	0	Yes	2	I have not received any training
23	66	166	Female	Bachelor's degree	employee	9,999 - 5,000	Married	No	miliatry	urban	saudi	No	Yes	Yes	Current	moderate to intense physical activity for at least 30 minutes, 5 times a week	Yes	Yes	Workplace	Yes	I don’t know	Yes, more than two years ago	Mandatory	Theoretical	stopping a working heart	loss of consciousness	1	no response when called	1	not steaming up a mirror placed in front of the mouth of individual	1	not feeling a pulse in the vessels of the neck	1	Somebody from my family	I have not seen this	0	I have no idea	0	A gamin who is drug dependent and uses glue, hashish and heroin	0	I would call an ambulance (997)	1	I would call an ambulance (997)	1	Yes	1	Yes	2	At school
19	56	168	Female	Bachelor's degree	unemployed	More than 15,000	Single	unmarried	not working	rural	saudi	No	No	No	Never	moderate to intense physical activity for at least 30 minutes, 5 times a week	Yes	Yes	Social media	Yes	Yes	Yes, less than two years ago	Optional	Both	contamination by blood or vomit	discontinuation of circulation	1	not moving at all	1	not steaming up a mirror placed in front of the mouth of individual	1	not feeling a pulse in the vessels of the arm	1	I have not seen this	I have not seen this	0	To scrub the heart directly opening the chest wall	0	Someone from the family	1	I would call an ambulance (997)	1	I would call somebody or call for help	1	No	0	Yes	2	At school
20	36	151	Female	High school or less	student	Less than 5,000	Single	unmarried	student	urban	saudi	No	No	Yes	Never	No physical activity	Yes	No	No, I haven't heard of it	Yes	Yes	No	I did not learn	I did not learn	making a mistake	i do not know	0	i do not know	0	not having any respiratory movement	1	i do not know	0	Somebody from my family	I have not seen this	0	I have no idea	0	A gamin who is drug dependent and uses glue, hashish and heroin	0	I would just watch and leave	0	I would just watch and leave	0	No	0	No	0	I have not received any training
18	53	161	Female	High school or less	student	15,000 - 10,000	Single	unmarried	student	rural	saudi	No	No	No	Never	moderate to intense physical activity for at least 30 minutes, 5 times a week	No	No	No, I haven't heard of it	Yes	No	Yes, more than two years ago	Optional	Theoretical	making a mistake	i do not know	0	i do not know	0	i do not know	0	not feeling a pulse in the vessels of the neck	1	Somebody from my family	I told somebody to call for help	1	I have no idea	0	Someone from the family	1	I would call an ambulance (997)	1	I would call an ambulance (997)	1	Yes	1	Yes	2	In a sports club
39	40	155	Female	High school or less	unemployed	Less than 5,000	Married	Yes	not working	rural	saudi	No	No	No	Never	No physical activity	No	No	Workplace	Yes	No	Yes, more than two years ago	Optional	Practical	making a mistake	discontinuation of breathing	1	i do not know	0	not having any respiratory sound	1	not feeling a pulse in the vessels of the neck	1	Somebody from my friends or acquai	I both gave cardiac massage and conducted mouth to mouth ventilation (I gave CPR)	1	To scrub the chest at certain intervals	0	Someone from the family	1	I would begin to give cardiac massage	1	I would begin to give cardiac massage	1	No	0	No	0	I have not received any training
22	68	165	Female	High school or less	student	More than 15,000	Single	unmarried	student	urban	saudi	No	No	Yes	Never	No physical activity	No	Yes	Educational institution [school or university]	Yes	Yes	Yes, less than two years ago	Mandatory	Both	making a mistake	discontinuation of circulation	1	not moving at all	1	not having any respiratory movement	1	not feeling a pulse in the vessels of the arm	1	I have not seen this	I have not seen this	0	To apply strong compression to the chest at certain intervals (compress)	1	A stranger in the supermarket	1	I would begin to give cardiac massage	1	I would begin to give cardiac massage	1	Yes	1	Yes	2	At university
22	45	155	Female	Bachelor's degree	student	More than 15,000	Single	unmarried	student	urban	saudi	No	No	Yes	Never	No physical activity	No	Yes	Educational institution [school or university]	Yes	Yes	Yes, less than two years ago	Optional	Both	making a mistake	discontinuation of circulation	1	not moving at all	1	not having any respiratory movement	1	not feeling a pulse in the vessels of the neck	1	I have not seen this	I have not seen this	0	To scrub the chest at certain intervals	0	Someone from the family	1	I would begin to give cardiac massage	1	I would begin to give cardiac massage	1	Yes	1	Yes	2	At university
20	41	150	Female	Bachelor's degree	student	15,000 - 10,000	Single	unmarried	student	urban	saudi	No	No	Yes	Never	No physical activity	No	Yes	Social media	Yes	Yes	No	I did not learn	I did not learn	making a mistake	discontinuation of circulation	1	i do not know	0	i do not know	0	i do not know	0	I have not seen this	I have not seen this	0	I have no idea	0	Someone from the family	1	I would call an ambulance (997)	1	I would call an ambulance (997)	1	No	0	No	0	I have not received any training
23	55	173	Male	Bachelor's degree	student	Less than 5,000	Single	No	student	rural	saudi	No	No	No	Current	No physical activity	No	Yes	Educational institution [school or university]	Yes	Yes	Yes, less than two years ago	Optional	Theoretical	making a mistake	chest pain	1	no response when called	1	not steaming up a mirror placed in front of the mouth of individual	1	the lack of circulation signs	1	I have not seen this	I began to give cardiac massage	1	To apply strong compression to the chest at certain intervals (compress)	1	Your neighbour	1	I would call somebody or call for help	1	I would call an ambulance (997)	1	Yes	1	Yes	2	At school
18	48	154	Female	Bachelor's degree	student	More than 15,000	Single	unmarried	student	urban	saudi	No	No	Yes	Never	No physical activity	No	Yes	Family and friends	Yes	Yes	No	I did not learn	I did not learn	making a mistake	i do not know	0	i do not know	0	i do not know	0	i do not know	0	I have not seen this	I have not seen this	0	I have no idea	0	A gamin who is drug dependent and uses glue, hashish and heroin	0	I would just watch and leave	0	I would just watch and leave	0	No	0	No	0	I have not received any training
21	68	154	Female	Bachelor's degree	student	More than 15,000	Single	unmarried	medical	rural	saudi	No	No	Yes	Never	moderate to intense physical activity for at least 30 minutes, 5 times a week	Yes	Yes	Educational institution [school or university]	Yes	Yes	No	I did not learn	I did not learn	making a mistake	discontinuation of circulation	1	i do not know	0	i do not know	0	i do not know	0	I have not seen this	I have not seen this	0	I have no idea	0	Someone from the family	1	I would call an ambulance (997)	1	I would call an ambulance (997)	1	No	0	No	0	I have not received any training
47	68	162	Female	Postgraduate studies	employee	More than 15,000	Married	Yes	educational	rural	saudi	No	No	Yes	Never	moderate to intense physical activity for less than 30 minutes, 5 times a week	No	Yes	Workplace	Yes	Yes	Yes, less than two years ago	Optional	Theoretical	making a mistake	cyanosis	1	no response when called	1	i do not know	0	i do not know	0	I have not seen this	I have not seen this	0	To scrub the heart directly opening the chest wall	0	Someone from the family	1	I would call an ambulance (997)	1	I would call an ambulance (997)	1	No	0	No	0	I have not received any training
21	47	153	Female	High school or less	student	15,000 - 10,000	Single	unmarried	student	rural	saudi	No	No	No	Never	No physical activity	No	Yes	Educational institution [school or university]	Yes	Yes	Yes, more than two years ago	Mandatory	Both	causing bone fractures	discontinuation of circulation	1	not moving at all	1	not coming air out of the mouth of individual	1	not feeling a pulse in the vessels of the neck	1	I have not seen this	I have not seen this	0	To apply strong compression to the chest at certain intervals (compress)	1	Someone from the family	1	I would begin to give cardiac massage	1	I would begin to give cardiac massage	1	Yes	1	Yes	2	At university
22	61	147	Female	High school or less	student	9,999 - 5,000	Single	No	student	urban	saudi	No	No	Yes	Never	moderate to intense physical activity for at least 30 minutes, 5 times a week	Yes	Yes	Workplace	Yes	Yes	Yes, more than two years ago	Optional	Both	causing harm to organs	i do not know	0	not moving at all	1	not steaming up a mirror placed in front of the mouth of individual	1	not feeling a pulse in the vessels of the neck	1	Somebody from my friends or acquai	I both gave cardiac massage and conducted mouth to mouth ventilation (I gave CPR)	1	To scrub the heart directly opening the chest wall	0	Your neighbour	1	I would call an ambulance (997)	1	I would call somebody or call for help	1	Yes	1	Yes	2	At school
60	97	160	Male	Bachelor's degree	unemployed	More than 15,000	Married	Yes	not working	urban	saudi	No	Yes	Yes	Never	No physical activity	No	Yes	Workplace	Yes	Yes	No	I did not learn	I did not learn	making a mistake	discontinuation of breathing	1	i do not know	0	not having any respiratory movement	1	not feeling a pulse in the vessels of the neck	1	I have not seen this	I have not seen this	0	To apply strong compression to the chest at certain intervals (compress)	1	Someone from the family	1	I would call an ambulance (997)	1	I would call an ambulance (997)	1	No	0	No	0	I have not received any training
18	50	155	Female	Bachelor's degree	student	15,000 - 10,000	Single	unmarried	student	urban	saudi	No	No	Yes	Never	No physical activity	No	No	No, I haven't heard of it	Yes	Yes	No	I did not learn	I did not learn	making a mistake	discontinuation of circulation	1	i do not know	0	not having any respiratory movement	1	i do not know	0	I have not seen this	I have not seen this	0	To apply compression directly to the heart opening the chest wall	0	Someone from the family	1	I would begin to give cardiac massage	1	I would begin to give cardiac massage	1	No	0	No	0	I have not received any training
21	45	150	Female	High school or less	student	Less than 5,000	Single	unmarried	student	urban	saudi	No	No	Yes	Never	moderate to intense physical activity for less than 30 minutes, 5 times a week	No	No	No, I haven't heard of it	Yes	Yes	Yes, more than two years ago	Mandatory	Both	making a mistake	discontinuation of breathing	1	no response when called	1	i do not know	0	i do not know	0	I have not seen this	I have not seen this	0	To scrub the chest at certain intervals	0	A stranger in the supermarket	1	I would call an ambulance (997)	1	I would call an ambulance (997)	1	No	0	Yes	2	At university
35	80	157	Female	Bachelor's degree	unemployed	Less than 5,000	Married	No	not working	urban	saudi	No	Yes	Yes	Ex-smoker	moderate to intense physical activity for at least 30 minutes, 5 times a week	No	Yes	Educational institution [school or university]	Yes	No	Yes, less than two years ago	Optional	Practical	making a mistake	cyanosis	1	not moving at all	1	not having any respiratory movement	1	i do not know	0	I have not seen this	I have not seen this	0	I have no idea	0	Someone from the family	1	I would call an ambulance (997)	1	I would call an ambulance (997)	1	No	0	No	0	I have not received any training
33	61	158	Female	High school or less	student	More than 15,000	Single	unmarried	student	urban	saudi	No	No	Yes	Never	moderate to intense physical activity for at least 30 minutes, 5 times a week	Yes	Yes	Educational institution [school or university]	Yes	Yes	Yes, less than two years ago	Mandatory	Both	making a mistake	chest pain	1	no response when called	1	not having any respiratory movement	1	not feeling a pulse in the vessels of the neck	1	I have not seen this	I have not seen this	0	To scrub the heart directly opening the chest wall	0	A youth in the sports hall	1	I would call an ambulance (997)	1	I would call an ambulance (997)	1	Yes	1	Yes	2	At university
18	49	150	Female	High school or less	student	9,999 - 5,000	Single	unmarried	student	urban	saudi	No	No	No	Never	moderate to intense physical activity for less than 30 minutes, 5 times a week	No	Yes	Educational institution [school or university]	Yes	Yes	Yes, less than two years ago	Optional	Both	causing bone fractures	discontinuation of circulation	1	no response when called	1	not steaming up a mirror placed in front of the mouth of individual	1	not feeling a pulse in the vessels of the arm	1	I have not seen this	I have not seen this	0	To scrub the chest at certain intervals	0	A stranger in the supermarket	1	I would call an ambulance (997)	1	I would call an ambulance (997)	1	Yes	1	Yes	2	At university
27	38	156	Female	Bachelor's degree	employee	15,000 - 10,000	Married	Yes	educational	rural	saudi	No	No	Yes	Never	moderate to intense physical activity for at least 30 minutes, 5 times a week	No	No	No, I haven't heard of it	Yes	Yes	No	I did not learn	I did not learn	making a mistake	nausea	1	no response when touched	1	not having any respiratory sound	1	not feeling a pulse in the vessels of the neck	1	I have not seen this	I have not seen this	0	I have no idea	0	Someone from the family	1	I would call somebody or call for help	1	I would call an ambulance (997)	1	No	0	No	0	I have not received any training
22	42	169	Female	Bachelor's degree	student	More than 15,000	Single	unmarried	student	rural	saudi	No	No	Yes	Never	No physical activity	No	Yes	Educational institution [school or university]	Yes	Yes	Yes, less than two years ago	Optional	Both	making a mistake	chest pain	1	i do not know	0	not having any respiratory movement	1	not feeling a pulse in the vessels of the neck	1	I have not seen this	I have not seen this	0	To apply strong compression to the chest at certain intervals (compress)	1	Someone from the family	1	I would begin to give cardiac massage	1	I would call an ambulance (997)	1	Yes	1	Yes	2	At university
33	40	150	Female	High school or less	unemployed	Less than 5,000	Married	Yes	not working	rural	saudi	No	No	Yes	Ex-smoker	moderate to intense physical activity for less than 30 minutes, 5 times a week	No	Yes	Educational institution [school or university]	Yes	I don’t know	No	Optional	Theoretical	making a mistake	chest pain	1	i do not know	0	not having any respiratory movement	1	i do not know	0	Somebody from my family	I have not seen this	0	I have no idea	0	Someone from the family	1	I would call an ambulance (997)	1	I would call an ambulance (997)	1	Yes	1	No	0	At university
23	57	175	Male	High school or less	unemployed	Less than 5,000	Single	unmarried	not working	rural	saudi	No	No	No	Never	moderate to intense physical activity for less than 30 minutes, 5 times a week	Yes	Yes	Television	Yes	Yes	No	I did not learn	I did not learn	making a mistake	discontinuation of circulation	1	no response when touched	1	not having any respiratory movement	1	not feeling a pulse in the vessels of the neck	1	I have not seen this	I called an ambulance (997)	1	To scrub the chest at certain intervals	0	Someone from the family	1	I would call an ambulance (997)	1	I would call an ambulance (997)	1	No	0	Yes	2	I have not received any training
18	55	170	Male	High school or less	student	Less than 5,000	Single	unmarried	student	rural	saudi	No	No	No	Never	No physical activity	No	Yes	No, I haven't heard of it	I don’t know	I don’t know	No	I did not learn	I did not learn	contracting a contagious disease	i do not know	0	i do not know	0	i do not know	0	i do not know	0	I have not seen this	I have not seen this	0	I have no idea	0	A gamin who is drug dependent and uses glue, hashish and heroin	0	I would just watch and leave	0	I would just watch and leave	0	No	0	No	0	I have not received any training
22	82	173	Male	High school or less	student	9,999 - 5,000	Single	unmarried	student	rural	saudi	No	No	Yes	Never	moderate to intense physical activity for less than 30 minutes, 5 times a week	Yes	Yes	Educational institution [school or university]	Yes	Yes	Yes, more than two years ago	Mandatory	Both	making a mistake	discontinuation of circulation	1	no response when touched	1	i do not know	0	the lack of circulation signs	1	I have not seen this	I have not seen this	0	To apply strong compression to the chest at certain intervals (compress)	1	Someone from the family	1	I would begin to give cardiac massage	1	I would begin to give cardiac massage	1	Yes	1	Yes	2	At university
25	55	170	Male	High school or less	unemployed	Less than 5,000	Single	unmarried	not working	rural	non-saudi	Yes	No	Yes	Never	No physical activity	Yes	No	No, I haven't heard of it	Yes	Yes	No	I did not learn	I did not learn	making a mistake	discontinuation of breathing	1	not moving at all	1	i do not know	0	i do not know	0	Somebody from my family	I began to give cardiac massage	1	I have no idea	0	Someone from the family	1	I would begin to give cardiac massage	1	I would begin to give cardiac massage	1	No	0	No	0	I have not received any training
25	70	160	Female	Bachelor's degree	employee	9,999 - 5,000	Single	unmarried	medical	urban	saudi	Yes	Yes	Yes	Never	No physical activity	No	Yes	Educational institution [school or university]	Yes	Yes	Yes, less than two years ago	Optional	Both	making a mistake	discontinuation of circulation	1	not moving at all	1	not having any respiratory movement	1	not feeling a pulse in the vessels of the neck	1	I have not seen this	I have not seen this	0	To apply strong compression to the chest at certain intervals (compress)	1	Someone from the family	1	I would call an ambulance (997)	1	I would call an ambulance (997)	1	Yes	1	Yes	2	At a Resuscitation Society course
23	94	160	Female	Bachelor's degree	student	15,000 - 10,000	Single	No	medical	urban	saudi	No	Yes	Yes	Never	moderate to intense physical activity for less than 30 minutes, 5 times a week	Yes	Yes	Educational institution [school or university]	Yes	Yes	Yes, less than two years ago	Mandatory	Both	causing bone fractures	chest pain	1	not moving at all	1	not having any respiratory movement	1	not feeling a pulse in the vessels of the neck	1	I have not seen this	I have not seen this	0	To apply compression directly to the heart opening the chest wall	0	Someone from the family	1	I would call an ambulance (997)	1	I would begin to give cardiac massage	1	Yes	1	Yes	2	At university
23	74	174	Male	Bachelor's degree	student	More than 15,000	Single	unmarried	student	urban	saudi	No	No	Yes	Never	No physical activity	No	Yes	Educational institution [school or university]	Yes	Yes	No	I did not learn	I did not learn	stopping a working heart	discontinuation of circulation	1	not moving at all	1	not having any respiratory sound	1	not feeling a pulse in the vessels of the neck	1	I have not seen this	I have not seen this	0	To apply strong compression to the chest at certain intervals (compress)	1	Someone from the family	1	I would begin to give cardiac massage	1	I would call an ambulance (997)	1	Yes	1	Yes	2	At university
24	68	165	Female	Bachelor's degree	employee	More than 15,000	Single	unmarried	medical	rural	saudi	No	No	Yes	Never	No physical activity	No	Yes	Social media	Yes	Yes	Yes, less than two years ago	Mandatory	Both	making a mistake	loss of consciousness	1	no response when called	1	not having any respiratory movement	1	not feeling a pulse in the vessels of the arm	1	I have not seen this	I have not seen this	0	To apply strong compression to the chest at certain intervals (compress)	1	Someone from the family	1	I would begin to give cardiac massage	1	I would call an ambulance (997)	1	Yes	1	Yes	2	At a Resuscitation Society course
29	52	160	Female	Bachelor's degree	unemployed	Less than 5,000	Single	unmarried	not working	urban	saudi	Yes	No	Yes	Never	moderate to intense physical activity for at least 30 minutes, 5 times a week	Yes	Yes	Educational institution [school or university]	Yes	Yes	Yes, less than two years ago	Optional	Both	making a mistake	discontinuation of circulation	1	no response when called	1	not having any respiratory movement	1	not feeling a pulse in the vessels of the neck	1	Somebody from my family	I began to give cardiac massage	1	To apply compression directly to the heart opening the chest wall	0	A stranger in the supermarket	1	I would call an ambulance (997)	1	I would call an ambulance (997)	1	Yes	1	Yes	2	At a Resuscitation Society course
25	39	155	Female	Bachelor's degree	student	9,999 - 5,000	Single	unmarried	student	urban	saudi	No	No	No	Never	moderate to intense physical activity for at least 30 minutes, 5 times a week	No	Yes	Educational institution [school or university]	Yes	Yes	Yes, less than two years ago	Mandatory	Both	making a mistake	discontinuation of circulation	1	no response when called	1	not having any respiratory movement	1	not feeling a pulse in the vessels of the neck	1	I have not seen this	I have not seen this	0	To apply strong compression to the chest at certain intervals (compress)	1	Someone from the family	1	I would begin to give cardiac massage	1	I would begin to give cardiac massage	1	Yes	1	Yes	2	At university
24	64	164	Female	Bachelor's degree	student	15,000 - 10,000	Married	No	medical	urban	saudi	No	No	Yes	Never	moderate to intense physical activity for less than 30 minutes, 5 times a week	No	Yes	Social media	Yes	Yes	Yes, more than two years ago	Mandatory	Both	making a mistake	discontinuation of circulation	1	no response when called	1	not having any respiratory movement	1	not feeling a pulse in the vessels of the arm	1	I have not seen this	I have not seen this	0	To apply strong compression to the chest at certain intervals (compress)	1	Someone from the family	1	I would call an ambulance (997)	1	I would begin to give cardiac massage	1	Yes	1	Yes	2	At a Resuscitation Society course
24	48	165	Female	Bachelor's degree	student	More than 15,000	Single	unmarried	medical	urban	saudi	Yes	No	Yes	Never	No physical activity	No	Yes	Educational institution [school or university]	Yes	Yes	Yes, more than two years ago	Optional	Both	making a mistake	discontinuation of circulation	1	no response when touched	1	not having any respiratory movement	1	not feeling a pulse in the vessels of the neck	1	A stranger	I just watched and left	0	To apply strong compression to the chest at certain intervals (compress)	1	Someone from the family	1	I would call an ambulance (997)	1	I would call an ambulance (997)	1	Yes	1	Yes	2	At a Resuscitation Society course
25	45	151	Female	Bachelor's degree	student	More than 15,000	Married	No	medical	urban	saudi	Yes	No	No	Never	moderate to intense physical activity for less than 30 minutes, 5 times a week	No	Yes	Workplace	Yes	Yes	Yes, less than two years ago	Optional	Both	causing bone fractures	loss of consciousness	1	no response when called	1	not having any respiratory movement	1	not feeling a pulse in the vessels of the neck	1	Somebody from my family	I told somebody to call for help	1	To apply strong compression to the chest at certain intervals (compress)	1	Someone from the family	1	I would call an ambulance (997)	1	I would call an ambulance (997)	1	Yes	1	Yes	2	At university
35	74	158	Female	Bachelor's degree	employee	9,999 - 5,000	Divorced	No	medical	urban	saudi	No	No	Yes	Current	No physical activity	No	Yes	Workplace	Yes	Yes	Yes, more than two years ago	Mandatory	Theoretical	making a mistake	i do not know	0	no response when called	1	not coming air out of the mouth of individual	1	not feeling a pulse in the vessels of the neck	1	I have not seen this	I have not seen this	0	I have no idea	0	Someone from the family	1	I would call somebody or call for help	1	I would call an ambulance (997)	1	No	0	Yes	2	At a course given in the workplace
25	67	164	Female	High school or less	student	9,999 - 5,000	Married	No	medical	urban	saudi	No	No	Yes	Current	moderate to intense physical activity for at least 30 minutes, 5 times a week	No	Yes	Educational institution [school or university]	Yes	Yes	Yes, less than two years ago	Optional	Both	making a mistake	discontinuation of circulation	1	no response when called	1	not coming air out of the mouth of individual	1	not feeling a pulse in the vessels of the neck	1	I have not seen this	I have not seen this	0	To apply strong compression to the chest at certain intervals (compress)	1	A stranger in the supermarket	1	I would call an ambulance (997)	1	I would call an ambulance (997)	1	Yes	1	Yes	2	At a Resuscitation Society course
25	68	178	Male	Bachelor's degree	student	Less than 5,000	Single	unmarried	student	urban	saudi	Yes	No	No	Current	moderate to intense physical activity for at least 30 minutes, 5 times a week	Yes	Yes	Educational institution [school or university]	Yes	Yes	Yes, more than two years ago	Mandatory	Both	punishment due to legal reasons	discontinuation of circulation	1	not moving at all	1	not coming air out of the mouth of individual	1	not feeling a pulse in the vessels of the neck	1	I have not seen this	I have not seen this	0	To scrub the chest at certain intervals	0	Someone from the family	1	I would call an ambulance (997)	1	I would call an ambulance (997)	1	Yes	1	Yes	2	At a course given by the trainers of the Ministry of Health
24	48	160	Female	Bachelor's degree	student	More than 15,000	Single	unmarried	medical	urban	saudi	Yes	No	No	Never	moderate to intense physical activity for less than 30 minutes, 5 times a week	No	Yes	Educational institution [school or university]	Yes	Yes	Yes, less than two years ago	Optional	Both	causing harm to organs	chest pain	1	no response when touched	1	not having any respiratory movement	1	not feeling a pulse in the vessels of the neck	1	I have not seen this	I have not seen this	0	To scrub the chest at certain intervals	0	Someone from the family	1	I would call an ambulance (997)	1	I would call an ambulance (997)	1	Yes	1	Yes	2	At university
24	62	179	Male	Bachelor's degree	student	15,000 - 10,000	Single	unmarried	student	urban	saudi	No	No	No	Never	No physical activity	No	Yes	Educational institution [school or university]	Yes	Yes	Yes, less than two years ago	Mandatory	Both	making a mistake	loss of consciousness	1	no response when called	1	not coming air out of the mouth of individual	1	not feeling a pulse in the vessels of the neck	1	I have not seen this	I have not seen this	0	To apply compression directly to the heart opening the chest wall	0	A stranger in the supermarket	1	I would begin to give cardiac massage	1	I would begin to give cardiac massage	1	Yes	1	Yes	2	At university
24	40	157	Female	Bachelor's degree	unemployed	Less than 5,000	Single	unmarried	not working	urban	saudi	No	No	No	Never	moderate to intense physical activity for less than 30 minutes, 5 times a week	No	Yes	Educational institution [school or university]	Yes	Yes	No	I did not learn	I did not learn	making a mistake	discontinuation of circulation	1	no response when called	1	not having any respiratory movement	1	the lack of circulation signs	1	I have not seen this	I have not seen this	0	I have no idea	0	Someone from the family	1	I would begin to give cardiac massage	1	I would call an ambulance (997)	1	No	0	No	0	I have not received any training
27	58	157	Female	Bachelor's degree	unemployed	9,999 - 5,000	Single	unmarried	not working	rural	saudi	No	No	No	Never	moderate to intense physical activity for at least 30 minutes, 5 times a week	No	Yes	Social media	Yes	Yes	Yes, more than two years ago	Optional	Theoretical	making a mistake	discontinuation of circulation	1	no response when called	1	not having any respiratory sound	1	the lack of circulation signs	1	I have not seen this	I have not seen this	0	To apply strong compression to the chest at certain intervals (compress)	1	Someone from the family	1	I would call an ambulance (997)	1	I would call an ambulance (997)	1	Yes	1	Yes	2	At a course given by the trainers of the Ministry of Health
27	74	159	Female	Bachelor's degree	employee	More than 15,000	Married	No	medical	rural	saudi	Yes	No	Yes	Never	moderate to intense physical activity for at least 30 minutes, 5 times a week	No	Yes	Educational institution [school or university]	Yes	Yes	Yes, less than two years ago	Optional	Both	making a mistake	discontinuation of circulation	1	no response when called	1	not having any respiratory movement	1	not feeling a pulse in the vessels of the neck	1	A stranger	I began to give cardiac massage	1	To apply strong compression to the chest at certain intervals (compress)	1	Someone from the family	1	I would call an ambulance (997)	1	I would call an ambulance (997)	1	Yes	1	Yes	2	At a Resuscitation Society course
24	51	161	Female	Bachelor's degree	employee	More than 15,000	Single	unmarried	medical	urban	saudi	No	No	Yes	Never	No physical activity	No	Yes	Educational institution [school or university]	Yes	Yes	Yes, less than two years ago	Optional	Both	causing bone fractures	chest pain	1	no response when called	1	not having any respiratory movement	1	not feeling a pulse in the vessels of the neck	1	I have not seen this	I have not seen this	0	To scrub the chest at certain intervals	0	Someone from the family	1	I would call an ambulance (997)	1	I would call an ambulance (997)	1	Yes	1	Yes	2	At a course given by the trainers of the Ministry of Health
24	63	157	Female	Bachelor's degree	student	Less than 5,000	Single	unmarried	medical	rural	saudi	No	Yes	Yes	Never	moderate to intense physical activity for at least 30 minutes, 5 times a week	No	Yes	Educational institution [school or university]	Yes	Yes	Yes, more than two years ago	Mandatory	Both	making a mistake	discontinuation of breathing	1	no response when called	1	not having any respiratory sound	1	not feeling a pulse in the vessels of the neck	1	I have not seen this	I have not seen this	0	To apply strong compression to the chest at certain intervals (compress)	1	A stranger in the supermarket	1	I would call an ambulance (997)	1	I would call an ambulance (997)	1	Yes	1	Yes	2	At university
24	41	151	Female	Bachelor's degree	student	9,999 - 5,000	Single	unmarried	medical	urban	saudi	No	No	Yes	Never	moderate to intense physical activity for less than 30 minutes, 5 times a week	No	Yes	Workplace	Yes	Yes	Yes, less than two years ago	Mandatory	Both	punishment due to legal reasons	chest pain	1	no response when called	1	not coming air out of the mouth of individual	1	not feeling a pulse in the vessels of the arm	1	I have not seen this	I have not seen this	0	I have no idea	0	A stranger in the supermarket	1	I would call an ambulance (997)	1	I would call an ambulance (997)	1	Yes	1	Yes	2	At university
24	80	165	Female	Bachelor's degree	student	9,999 - 5,000	Single	unmarried	student	rural	saudi	No	No	Yes	Never	No physical activity	No	Yes	Educational institution [school or university]	Yes	Yes	Yes, less than two years ago	Optional	Both	making a mistake	discontinuation of circulation	1	no response when called	1	not having any respiratory movement	1	not feeling a pulse in the vessels of the neck	1	Somebody from my family	I told somebody to call for help	1	To apply strong compression to the chest at certain intervals (compress)	1	A gamin who is drug dependent and uses glue, hashish and heroin	0	I would call somebody or call for help	1	I would call somebody or call for help	1	Yes	1	Yes	2	At a Resuscitation Society course
24	43	154	Female	Bachelor's degree	employee	More than 15,000	Single	unmarried	medical	rural	saudi	No	No	No	Never	No physical activity	No	Yes	Educational institution [school or university]	Yes	Yes	Yes, less than two years ago	Optional	Both	making a mistake	chest pain	1	no response when called	1	not having any respiratory movement	1	not feeling a pulse in the vessels of the neck	1	I have not seen this	I have not seen this	0	To apply strong compression to the chest at certain intervals (compress)	1	Someone from the family	1	I would call an ambulance (997)	1	I would call an ambulance (997)	1	Yes	1	Yes	2	At a Resuscitation Society course
24	43	154	Female	Bachelor's degree	student	9,999 - 5,000	Single	unmarried	medical	rural	saudi	No	No	Yes	Never	moderate to intense physical activity for at least 30 minutes, 5 times a week	Yes	Yes	Workplace	Yes	Yes	Yes, more than two years ago	Optional	Both	making a mistake	chest pain	1	no response when touched	1	not having any respiratory movement	1	not feeling a pulse in the vessels of the neck	1	I have not seen this	I have not seen this	0	To apply strong compression to the chest at certain intervals (compress)	1	Someone from the family	1	I would begin to give cardiac massage	1	I would begin to give cardiac massage	1	Yes	1	Yes	2	At a Resuscitation Society course
24	65	150	Female	Bachelor's degree	student	9,999 - 5,000	Single	unmarried	medical	urban	saudi	Yes	No	Yes	Ex-smoker	No physical activity	No	Yes	Educational institution [school or university]	Yes	Yes	Yes, less than two years ago	Optional	Both	making a mistake	discontinuation of circulation	1	not moving at all	1	not having any respiratory movement	1	not feeling a pulse in the vessels of the neck	1	I have not seen this	I have not seen this	0	To scrub the heart directly opening the chest wall	0	Someone from the family	1	I would begin to give cardiac massage	1	I would begin to give cardiac massage	1	Yes	1	Yes	2	At a Resuscitation Society course
24	82	158	Female	Bachelor's degree	unemployed	Less than 5,000	Single	unmarried	medical	rural	saudi	No	No	Yes	Never	No physical activity	No	Yes	Educational institution [school or university]	Yes	Yes	Yes, less than two years ago	Optional	Both	making a mistake	discontinuation of circulation	1	no response when called	1	not having any respiratory movement	1	not feeling a pulse in the vessels of the neck	1	I have not seen this	I have not seen this	0	To apply strong compression to the chest at certain intervals (compress)	1	Someone from the family	1	I would begin to give cardiac massage	1	I would begin to give cardiac massage	1	Yes	1	Yes	2	At a Resuscitation Society course
24	60	164	Female	Bachelor's degree	student	More than 15,000	Single	unmarried	medical	urban	saudi	No	No	Yes	Never	No physical activity	No	Yes	Educational institution [school or university]	Yes	Yes	Yes, less than two years ago	Mandatory	Both	making a mistake	discontinuation of circulation	1	no response when touched	1	not coming air out of the mouth of individual	1	not feeling a pulse in the vessels of the arm	1	I have not seen this	I have not seen this	0	To apply strong compression to the chest at certain intervals (compress)	1	Someone from the family	1	I would begin to give cardiac massage	1	I would begin to give cardiac massage	1	Yes	1	Yes	2	At a Resuscitation Society course
22	78	151	Female	Bachelor's degree	student	More than 15,000	Single	unmarried	student	rural	saudi	No	No	No	Never	No physical activity	No	Yes	Educational institution [school or university]	Yes	Yes	Yes, less than two years ago	Optional	Both	making a mistake	discontinuation of circulation	1	no response when touched	1	not having any respiratory movement	1	not feeling a pulse in the vessels of the neck	1	I have not seen this	I have not seen this	0	I have no idea	0	Someone from the family	1	I would call an ambulance (997)	1	I would call an ambulance (997)	1	Yes	1	Yes	2	At university
23	40	156	Female	Bachelor's degree	student	More than 15,000	Single	unmarried	student	rural	saudi	No	No	No	Never	No physical activity	No	Yes	Educational institution [school or university]	Yes	Yes	Yes, less than two years ago	Mandatory	Both	making a mistake	discontinuation of circulation	1	no response when called	1	not having any respiratory movement	1	not feeling a pulse in the vessels of the neck	1	I have not seen this	I have not seen this	0	To apply compression directly to the heart opening the chest wall	0	Someone from the family	1	I would begin to give cardiac massage	1	I would begin to give cardiac massage	1	Yes	1	Yes	2	At university
22	63	177	Male	Bachelor's degree	student	More than 15,000	Single	unmarried	student	urban	saudi	No	No	Yes	Never	moderate to intense physical activity for at least 30 minutes, 5 times a week	No	Yes	Social media	Yes	Yes	Yes, less than two years ago	Mandatory	Both	stopping a working heart	discontinuation of circulation	1	no response when touched	1	not having any respiratory movement	1	not feeling a pulse in the vessels of the neck	1	I have not seen this	I have not seen this	0	To scrub the heart directly opening the chest wall	0	A stranger in the supermarket	1	I would begin to give cardiac massage	1	I would begin to give cardiac massage	1	Yes	1	Yes	2	At university
22	37	153	Female	High school or less	student	9,999 - 5,000	Single	No	student	urban	saudi	No	No	No	Never	No physical activity	No	Yes	Educational institution [school or university]	Yes	Yes	Yes, less than two years ago	Optional	Theoretical	making a mistake	chest pain	1	i do not know	0	i do not know	0	not feeling a pulse in the vessels of the arm	1	I have not seen this	I have not seen this	0	To apply strong compression to the chest at certain intervals (compress)	1	Someone from the family	1	I would call an ambulance (997)	1	I would call an ambulance (997)	1	No	0	No	0	I have not received any training
23	59	153	Female	High school or less	student	Less than 5,000	Single	unmarried	student	urban	saudi	No	No	Yes	Never	No physical activity	No	Yes	Social media	Yes	Yes	Yes, less than two years ago	Optional	Both	causing bone fractures	discontinuation of circulation	1	no response when called	1	not having any respiratory movement	1	not feeling a pulse in the vessels of the arm	1	I have not seen this	I have not seen this	0	To scrub the chest at certain intervals	0	Someone from the family	1	I would call an ambulance (997)	1	I would call an ambulance (997)	1	Yes	1	Yes	2	At a Resuscitation Society course
23	52	173	Male	Bachelor's degree	student	Less than 5,000	Single	unmarried	student	urban	saudi	No	No	Yes	Never	No physical activity	Yes	Yes	Educational institution [school or university]	Yes	Yes	Yes, more than two years ago	Optional	Both	making a mistake	discontinuation of circulation	1	no response when touched	1	not coming air out of the mouth of individual	1	not feeling a pulse in the vessels of the neck	1	I have not seen this	I have not seen this	0	To apply compression directly to the heart opening the chest wall	0	Someone from the family	1	I would call an ambulance (997)	1	I would call an ambulance (997)	1	Yes	1	Yes	2	At university
23	46	160	Female	Bachelor's degree	student	More than 15,000	Single	unmarried	student	rural	saudi	Yes	No	Yes	Never	No physical activity	No	Yes	Educational institution [school or university]	Yes	Yes	Yes, more than two years ago	Optional	Both	stopping a working heart	chest pain	1	no response when called	1	not having any respiratory movement	1	not feeling a pulse in the vessels of the neck	1	A stranger	I told somebody to call for help	1	To apply strong compression to the chest at certain intervals (compress)	1	Someone from the family	1	I would call an ambulance (997)	1	I would call an ambulance (997)	1	Yes	1	Yes	2	At a Resuscitation Society course
25	55	162	Female	Bachelor's degree	student	15,000 - 10,000	Single	unmarried	student	rural	saudi	Yes	No	Yes	Never	moderate to intense physical activity for less than 30 minutes, 5 times a week	No	Yes	Educational institution [school or university]	Yes	Yes	Yes, less than two years ago	Optional	Both	making a mistake	discontinuation of circulation	1	not moving at all	1	not having any respiratory movement	1	not feeling a pulse in the vessels of the neck	1	I have not seen this	I have not seen this	0	To apply compression directly to the heart opening the chest wall	0	Someone from the family	1	I would begin to give cardiac massage	1	I would begin to give cardiac massage	1	Yes	1	Yes	2	At a Resuscitation Society course
24	47	150	Female	Bachelor's degree	student	9,999 - 5,000	Single	unmarried	medical	urban	saudi	Yes	No	Yes	Never	No physical activity	No	Yes	Educational institution [school or university]	Yes	Yes	Yes, less than two years ago	Mandatory	Both	making a mistake	discontinuation of circulation	1	no response when touched	1	not having any respiratory movement	1	not feeling a pulse in the vessels of the neck	1	I have not seen this	I have not seen this	0	To apply compression directly to the heart opening the chest wall	0	Someone from the family	1	I would call an ambulance (997)	1	I would call an ambulance (997)	1	Yes	1	Yes	2	At a Resuscitation Society course
23	81	164	Female	Bachelor's degree	student	9,999 - 5,000	Single	unmarried	student	rural	saudi	No	Yes	Yes	Never	No physical activity	No	Yes	Educational institution [school or university]	Yes	Yes	Yes, less than two years ago	Mandatory	Both	making a mistake	chest pain	1	no response when touched	1	not having any respiratory sound	1	not feeling a pulse in the vessels of the neck	1	I have not seen this	I have not seen this	0	To apply compression directly to the heart opening the chest wall	0	A stranger in the supermarket	1	I would begin to give cardiac massage	1	I would begin to give cardiac massage	1	Yes	1	Yes	2	At a Resuscitation Society course
21	99	178	Male	Bachelor's degree	student	More than 15,000	Single	unmarried	student	rural	saudi	No	No	Yes	Never	No physical activity	Yes	Yes	Workplace	Yes	Yes	Yes, less than two years ago	Mandatory	Both	making a mistake	discontinuation of breathing	1	no response when called	1	not having any respiratory movement	1	not feeling a pulse in the vessels of the arm	1	I have not seen this	I have not seen this	0	To apply strong compression to the chest at certain intervals (compress)	1	Someone from the family	1	I would call an ambulance (997)	1	I would call an ambulance (997)	1	Yes	1	Yes	2	At university
22	56	152	Female	Bachelor's degree	student	Less than 5,000	Single	unmarried	student	urban	saudi	No	No	Yes	Never	moderate to intense physical activity for at least 30 minutes, 5 times a week	Yes	Yes	Educational institution [school or university]	Yes	Yes	Yes, less than two years ago	Mandatory	Both	making a mistake	discontinuation of circulation	1	not moving at all	1	not steaming up a mirror placed in front of the mouth of individual	1	not feeling a pulse in the vessels of the neck	1	I have not seen this	I have not seen this	0	To scrub the chest at certain intervals	0	Someone from the family	1	I would call an ambulance (997)	1	I would call an ambulance (997)	1	Yes	1	Yes	2	At university
25	45	160	Female	Bachelor's degree	student	9,999 - 5,000	Single	unmarried	student	rural	saudi	No	No	No	Never	No physical activity	No	Yes	Educational institution [school or university]	Yes	Yes	Yes, less than two years ago	Mandatory	Both	making a mistake	discontinuation of circulation	1	no response when called	1	not having any respiratory movement	1	not feeling a pulse in the vessels of the neck	1	I have not seen this	I have not seen this	0	To apply strong compression to the chest at certain intervals (compress)	1	Someone from the family	1	I would call an ambulance (997)	1	I would call an ambulance (997)	1	Yes	1	Yes	2	At a Resuscitation Society course
19	53	160	Female	High school or less	student	15,000 - 10,000	Single	unmarried	student	rural	saudi	No	No	Yes	Never	No physical activity	No	Yes	Social media	Yes	Yes	Yes, more than two years ago	Mandatory	Theoretical	causing harm to organs	discontinuation of circulation	1	no response when touched	1	not coming air out of the mouth of individual	1	not feeling a pulse in the vessels of the neck	1	I have not seen this	I have not seen this	0	To scrub the chest at certain intervals	0	A stranger in the supermarket	1	I would call an ambulance (997)	1	I would call an ambulance (997)	1	No	0	Yes	2	At university
21	45	155	Female	Bachelor's degree	student	Less than 5,000	Single	unmarried	student	rural	saudi	Yes	No	Yes	Never	moderate to intense physical activity for less than 30 minutes, 5 times a week	Yes	Yes	Social media	Yes	Yes	No	I did not learn	I did not learn	making a mistake	discontinuation of circulation	1	no response when touched	1	not having any respiratory movement	1	not feeling a pulse in the vessels of the arm	1	I have not seen this	I called an ambulance (997)	1	To apply strong compression to the chest at certain intervals (compress)	1	Someone from the family	1	I would call an ambulance (997)	1	I would call an ambulance (997)	1	Yes	1	No	0	I have not received any training
22	60	150	Female	Bachelor's degree	student	9,999 - 5,000	Single	unmarried	student	urban	saudi	No	No	Yes	Never	moderate to intense physical activity for less than 30 minutes, 5 times a week	No	Yes	Educational institution [school or university]	Yes	Yes	Yes, less than two years ago	Optional	Both	making a mistake	discontinuation of breathing	1	no response when called	1	not having any respiratory sound	1	not feeling a pulse in the vessels of the neck	1	I have not seen this	I have not seen this	0	To apply strong compression to the chest at certain intervals (compress)	1	Someone from the family	1	I would call somebody or call for help	1	I would call somebody or call for help	1	Yes	1	Yes	2	At university
24	75	150	Female	Bachelor's degree	student	More than 15,000	Single	unmarried	medical	rural	saudi	No	Yes	No	Never	moderate to intense physical activity for less than 30 minutes, 5 times a week	No	Yes	Educational institution [school or university]	Yes	Yes	Yes, less than two years ago	Optional	Both	making a mistake	discontinuation of circulation	1	no response when touched	1	not having any respiratory movement	1	not feeling a pulse in the vessels of the neck	1	I have not seen this	I have not seen this	0	To apply strong compression to the chest at certain intervals (compress)	1	Someone from the family	1	I would call an ambulance (997)	1	I would call an ambulance (997)	1	Yes	1	Yes	2	At a Resuscitation Society course
20	80	172	Female	High school or less	student	More than 15,000	Single	unmarried	student	urban	saudi	No	No	No	Never	No physical activity	No	Yes	Workplace	Yes	Yes	Yes, more than two years ago	Mandatory	Theoretical	making a mistake	loss of consciousness	1	no response when called	1	not having any respiratory movement	1	the lack of circulation signs	1	Somebody from my family	I conducted mouth to mouth ventilation (I respirated)	1	To apply compression directly to the heart opening the chest wall	0	A gamin who is drug dependent and uses glue, hashish and heroin	0	I would begin to give cardiac massage	1	I would just watch and leave	0	Yes	1	Yes	2	During the driving school
22	93	168	Male	Bachelor's degree	student	15,000 - 10,000	Single	unmarried	student	urban	saudi	No	No	No	Never	moderate to intense physical activity for less than 30 minutes, 5 times a week	No	Yes	Social media	Yes	Yes	Yes, more than two years ago	Mandatory	Both	causing bone fractures	discontinuation of circulation	1	no response when called	1	not coming air out of the mouth of individual	1	the lack of circulation signs	1	I have not seen this	I have not seen this	0	To apply strong compression to the chest at certain intervals (compress)	1	A stranger in the supermarket	1	I would begin to give cardiac massage	1	I would begin to give cardiac massage	1	Yes	1	Yes	2	At university
26	65	160	Female	Bachelor's degree	student	More than 15,000	Married	Yes	student	rural	saudi	No	No	Yes	Never	moderate to intense physical activity for at least 30 minutes, 5 times a week	No	Yes	Educational institution [school or university]	Yes	Yes	Yes, more than two years ago	Optional	Both	making a mistake	discontinuation of circulation	1	no response when called	1	not having any respiratory movement	1	i do not know	0	I have not seen this	I have not seen this	0	To apply compression directly to the heart opening the chest wall	0	Someone from the family	1	I would call an ambulance (997)	1	I would call an ambulance (997)	1	Yes	1	Yes	2	At university
24	62	177	Male	Bachelor's degree	student	9,999 - 5,000	Single	unmarried	medical	rural	saudi	No	No	Yes	Never	No physical activity	No	Yes	Educational institution [school or university]	Yes	Yes	Yes, less than two years ago	Optional	Both	making a mistake	chest pain	1	no response when touched	1	not having any respiratory movement	1	not feeling a pulse in the vessels of the neck	1	I have not seen this	I have not seen this	0	To scrub the chest at certain intervals	0	Someone from the family	1	I would call an ambulance (997)	1	I would call an ambulance (997)	1	Yes	1	Yes	2	At a Resuscitation Society course
25	60	157	Female	Bachelor's degree	student	Less than 5,000	Single	unmarried	student	rural	saudi	No	No	Yes	Never	No physical activity	No	Yes	Educational institution [school or university]	Yes	Yes	Yes, less than two years ago	Optional	Both	causing harm to organs	loss of consciousness	1	not moving at all	1	not having any respiratory movement	1	not feeling a pulse in the vessels of the neck	1	I have not seen this	I have not seen this	0	To apply strong compression to the chest at certain intervals (compress)	1	Someone from the family	1	I would call an ambulance (997)	1	I would call an ambulance (997)	1	Yes	1	Yes	2	At a Resuscitation Society course
24	69	147	Female	Bachelor's degree	student	9,999 - 5,000	Single	unmarried	medical	rural	saudi	No	No	Yes	Never	No physical activity	No	Yes	Workplace	Yes	Yes	Yes, less than two years ago	Mandatory	Both	making a mistake	discontinuation of circulation	1	no response when touched	1	not having any respiratory movement	1	not feeling a pulse in the vessels of the arm	1	I have not seen this	I have not seen this	0	To apply strong compression to the chest at certain intervals (compress)	1	Someone from the family	1	I would call an ambulance (997)	1	I would call an ambulance (997)	1	Yes	1	Yes	2	At a Resuscitation Society course
21	80	171	Female	Bachelor's degree	student	15,000 - 10,000	Single	unmarried	student	urban	saudi	No	Yes	Yes	Never	moderate to intense physical activity for at least 30 minutes, 5 times a week	No	Yes	Educational institution [school or university]	Yes	Yes	Yes, less than two years ago	Mandatory	Both	making a mistake	discontinuation of circulation	1	no response when touched	1	not having any respiratory sound	1	not feeling a pulse in the vessels of the neck	1	I have not seen this	I have not seen this	0	To apply compression directly to the heart opening the chest wall	0	Someone from the family	1	I would begin to give cardiac massage	1	I would call an ambulance (997)	1	Yes	1	Yes	2	At university
33	43	152	Female	Bachelor's degree	employee	15,000 - 10,000	Single	unmarried	medical	urban	saudi	Yes	No	Yes	Never	No physical activity	No	Yes	Educational institution [school or university]	Yes	Yes	Yes, more than two years ago	Mandatory	Both	causing harm to organs	chest pain	1	no response when called	1	not having any respiratory movement	1	not feeling a pulse in the vessels of the neck	1	I have not seen this	I have not seen this	0	To apply compression directly to the heart opening the chest wall	0	Someone from the family	1	I would begin to give cardiac massage	1	I would begin to give cardiac massage	1	Yes	1	Yes	2	At university
23	46	153	Female	Bachelor's degree	student	Less than 5,000	Married	No	student	rural	saudi	No	No	Yes	Never	moderate to intense physical activity for at least 30 minutes, 5 times a week	Yes	Yes	Educational institution [school or university]	Yes	Yes	No	I did not learn	I did not learn	making a mistake	chest pain	1	no response when called	1	not coming air out of the mouth of individual	1	the lack of circulation signs	1	I have not seen this	I have not seen this	0	To scrub the chest at certain intervals	0	A stranger in the supermarket	1	I would call an ambulance (997)	1	I would call an ambulance (997)	1	Yes	1	Yes	2	At university
25	60	165	Female	Bachelor's degree	student	More than 15,000	Married	Yes	student	urban	saudi	No	No	No	Ex-smoker	No physical activity	No	Yes	Educational institution [school or university]	Yes	Yes	Yes, more than two years ago	Mandatory	Both	making a mistake	chest pain	1	no response when touched	1	not having any respiratory movement	1	not feeling a pulse in the vessels of the neck	1	I have not seen this	I have not seen this	0	I have no idea	0	Someone from the family	1	I would call an ambulance (997)	1	I would call an ambulance (997)	1	Yes	1	Yes	2	At university
25	40	154	Female	Bachelor's degree	employee	9,999 - 5,000	Single	unmarried	medical	urban	saudi	No	No	Yes	Never	moderate to intense physical activity for at least 30 minutes, 5 times a week	No	Yes	Educational institution [school or university]	Yes	Yes	Yes, less than two years ago	Optional	Both	making a mistake	discontinuation of circulation	1	no response when called	1	not coming air out of the mouth of individual	1	not feeling a pulse in the vessels of the neck	1	I have not seen this	I have not seen this	0	To apply compression directly to the heart opening the chest wall	0	Someone from the family	1	I would begin to give cardiac massage	1	I would begin to give cardiac massage	1	Yes	1	Yes	2	At a Resuscitation Society course
25	60	163	Female	Bachelor's degree	student	More than 15,000	Married	No	medical	urban	saudi	Yes	No	Yes	Never	No physical activity	No	Yes	Educational institution [school or university]	Yes	Yes	Yes, less than two years ago	Optional	Both	making a mistake	discontinuation of circulation	1	not moving at all	1	not having any respiratory movement	1	not feeling a pulse in the vessels of the neck	1	I have not seen this	I have not seen this	0	To apply strong compression to the chest at certain intervals (compress)	1	Someone from the family	1	I would call an ambulance (997)	1	I would call an ambulance (997)	1	Yes	1	Yes	2	At a Resuscitation Society course
24	41	156	Female	Bachelor's degree	student	15,000 - 10,000	Married	Yes	medical	rural	saudi	No	No	Yes	Never	moderate to intense physical activity for at least 30 minutes, 5 times a week	No	Yes	Educational institution [school or university]	Yes	Yes	Yes, more than two years ago	Optional	Both	making a mistake	discontinuation of circulation	1	no response when called	1	not having any respiratory movement	1	not feeling a pulse in the vessels of the neck	1	I have not seen this	I have not seen this	0	To apply strong compression to the chest at certain intervals (compress)	1	Someone from the family	1	I would call an ambulance (997)	1	I would call an ambulance (997)	1	Yes	1	Yes	2	At a Resuscitation Society course
25	103	159	Female	Bachelor's degree	student	More than 15,000	Single	unmarried	student	rural	saudi	No	Yes	Yes	Never	No physical activity	No	Yes	Educational institution [school or university]	Yes	Yes	Yes, less than two years ago	Mandatory	Both	causing harm to organs	discontinuation of circulation	1	no response when called	1	not coming air out of the mouth of individual	1	not feeling a pulse in the vessels of the neck	1	I have not seen this	I have not seen this	0	To apply strong compression to the chest at certain intervals (compress)	1	Someone from the family	1	I would call an ambulance (997)	1	I would call an ambulance (997)	1	Yes	1	Yes	2	At university
24	51	171	Male	Bachelor's degree	student	More than 15,000	Single	unmarried	student	rural	saudi	Yes	No	No	Never	moderate to intense physical activity for at least 30 minutes, 5 times a week	Yes	Yes	Educational institution [school or university]	Yes	Yes	Yes, less than two years ago	Optional	Both	making a mistake	discontinuation of circulation	1	no response when touched	1	not having any respiratory movement	1	not feeling a pulse in the vessels of the neck	1	A stranger	I called for help by telephone	1	To apply strong compression to the chest at certain intervals (compress)	1	Someone from the family	1	I would call an ambulance (997)	1	I would call an ambulance (997)	1	Yes	1	Yes	2	At a Resuscitation Society course
27	77	155	Female	Bachelor's degree	employee	9,999 - 5,000	Single	unmarried	medical	rural	saudi	No	No	Yes	Never	No physical activity	No	Yes	Educational institution [school or university]	Yes	Yes	Yes, less than two years ago	Mandatory	Both	making a mistake	discontinuation of circulation	1	no response when called	1	not having any respiratory movement	1	not feeling a pulse in the vessels of the neck	1	I have not seen this	I have not seen this	0	To scrub the chest at certain intervals	0	Someone from the family	1	I would call somebody or call for help	1	I would call an ambulance (997)	1	Yes	1	Yes	2	At a Resuscitation Society course
24	50	170	Male	Bachelor's degree	student	15,000 - 10,000	Single	unmarried	student	urban	saudi	Yes	No	No	Never	moderate to intense physical activity for less than 30 minutes, 5 times a week	No	Yes	Workplace	Yes	Yes	Yes, more than two years ago	Mandatory	Both	making a mistake	loss of consciousness	1	no response when touched	1	not coming air out of the mouth of individual	1	not feeling a pulse in the vessels of the neck	1	I have not seen this	I have not seen this	0	To apply compression directly to the heart opening the chest wall	0	A stranger in the supermarket	1	I would call an ambulance (997)	1	I would call an ambulance (997)	1	Yes	1	Yes	2	At university
24	70	158	Female	Bachelor's degree	employee	9,999 - 5,000	Single	No	medical	urban	saudi	No	No	Yes	Never	No physical activity	No	Yes	Educational institution [school or university]	Yes	Yes	Yes, more than two years ago	Optional	Both	making a mistake	discontinuation of circulation	1	no response when called	1	not having any respiratory movement	1	not feeling a pulse in the vessels of the neck	1	I have not seen this	I have not seen this	0	To apply compression directly to the heart opening the chest wall	0	Someone from the family	1	I would call an ambulance (997)	1	I would call an ambulance (997)	1	Yes	1	Yes	2	At a Resuscitation Society course
24	76	170	Male	Bachelor's degree	student	15,000 - 10,000	Single	unmarried	medical	urban	saudi	No	No	No	Never	moderate to intense physical activity for at least 30 minutes, 5 times a week	Yes	Yes	Educational institution [school or university]	Yes	Yes	Yes, more than two years ago	Mandatory	Both	making a mistake	chest pain	1	no response when touched	1	not coming air out of the mouth of individual	1	not feeling a pulse in the vessels of the neck	1	I have not seen this	I have not seen this	0	To apply strong compression to the chest at certain intervals (compress)	1	Someone from the family	1	I would begin to give cardiac massage	1	I would begin to give cardiac massage	1	Yes	1	Yes	2	At university
19	54	161	Female	Bachelor's degree	student	More than 15,000	Single	unmarried	student	urban	saudi	No	No	Yes	Never	moderate to intense physical activity for less than 30 minutes, 5 times a week	Yes	Yes	Educational institution [school or university]	Yes	Yes	No	I did not learn	I did not learn	making a mistake	the individual is not moving	1	not moving at all	1	not having any respiratory sound	1	i do not know	0	I have not seen this	I have not seen this	0	To apply strong compression to the chest at certain intervals (compress)	1	Someone from the family	1	I would call somebody or call for help	1	I would call an ambulance (997)	1	No	0	Yes	2	At school
19	49	154	Female	Bachelor's degree	student	More than 15,000	Single	No	student	urban	saudi	Yes	No	Yes	Never	moderate to intense physical activity for less than 30 minutes, 5 times a week	Yes	Yes	Social media	Yes	Yes	Yes, less than two years ago	Optional	Practical	causing harm to organs	discontinuation of circulation	1	not moving at all	1	not steaming up a mirror placed in front of the mouth of individual	1	not feeling a pulse in the vessels of the neck	1	I have not seen this	I have not seen this	0	To apply strong compression to the chest at certain intervals (compress)	1	Someone from the family	1	I would begin to give cardiac massage	1	I would begin to give cardiac massage	1	Yes	1	Yes	2	At a course given by the trainers of the Ministry of Health
19	57	155	Female	Bachelor's degree	student	Less than 5,000	Single	unmarried	student	rural	saudi	No	No	Yes	Ex-smoker	moderate to intense physical activity for at least 30 minutes, 5 times a week	Yes	No	No, I haven't heard of it	Yes	Yes	No	I did not learn	I did not learn	making a mistake	loss of consciousness	1	no response when touched	1	not having any respiratory movement	1	not feeling a pulse in the vessels of the arm	1	I have not seen this	I have not seen this	0	I have no idea	0	Someone from the family	1	I would call an ambulance (997)	1	I would call an ambulance (997)	1	No	0	No	0	I have not received any training
19	45	155	Female	High school or less	unemployed	9,999 - 5,000	Single	unmarried	not working	rural	saudi	No	No	Yes	Never	moderate to intense physical activity for at least 30 minutes, 5 times a week	Yes	No	No, I haven't heard of it	Yes	Yes	No	I did not learn	I did not learn	making a mistake	discontinuation of circulation	1	i do not know	0	i do not know	0	i do not know	0	I have not seen this	I have not seen this	0	I have no idea	0	Someone from the family	1	I would call an ambulance (997)	1	I would call an ambulance (997)	1	No	0	No	0	I have not received any training
18	60	159	Female	Bachelor's degree	student	15,000 - 10,000	Single	unmarried	student	urban	saudi	No	No	Yes	Never	No physical activity	No	No	No, I haven't heard of it	I don’t know	Yes	No	I did not learn	I did not learn	causing harm to organs	discontinuation of circulation	1	not moving at all	1	not having any respiratory movement	1	i do not know	0	I have not seen this	I have not seen this	0	To apply strong compression to the chest at certain intervals (compress)	1	Someone from the family	1	I would call an ambulance (997)	1	I would call an ambulance (997)	1	No	0	No	0	I have not received any training
19	52	164	Female	High school or less	student	Less than 5,000	Single	unmarried	student	rural	saudi	No	No	Yes	Never	No physical activity	Yes	Yes	Educational institution [school or university]	Yes	Yes	No	Optional	Theoretical	making a mistake	discontinuation of circulation	1	no response when called	1	not having any respiratory movement	1	not feeling a pulse in the vessels of the arm	1	I have not seen this	I have not seen this	0	To scrub the chest at certain intervals	0	Someone from the family	1	I would begin to give cardiac massage	1	I would call an ambulance (997)	1	No	0	Yes	2	At school
23	89	168	Male	Bachelor's degree	student	More than 15,000	Single	unmarried	student	rural	saudi	No	No	Yes	Never	No physical activity	No	Yes	Family and friends	Yes	Yes	Yes, less than two years ago	Optional	Both	making a mistake	chest pain	1	no response when touched	1	not having any respiratory movement	1	not feeling a pulse in the vessels of the neck	1	I have not seen this	I have not seen this	0	To apply strong compression to the chest at certain intervals (compress)	1	A stranger in the supermarket	1	I would call an ambulance (997)	1	I would call an ambulance (997)	1	No	0	Yes	2	Other
19	55	155	Female	Bachelor's degree	student	More than 15,000	Single	No	student	rural	saudi	No	No	Yes	Never	moderate to intense physical activity for at least 30 minutes, 5 times a week	No	No	No, I haven't heard of it	Yes	Yes	Yes, more than two years ago	Optional	Theoretical	making a mistake	discontinuation of circulation	1	no response when called	1	not having any respiratory sound	1	not feeling a pulse in the vessels of the neck	1	I have not seen this	I have not seen this	0	I have no idea	0	A stranger in the supermarket	1	I would call an ambulance (997)	1	I would call an ambulance (997)	1	Yes	1	Yes	2	At school
19	42	156	Female	Bachelor's degree	student	Less than 5,000	Single	unmarried	student	urban	saudi	No	No	Yes	Never	No physical activity	No	No	No, I haven't heard of it	Yes	Yes	No	I did not learn	I did not learn	making a mistake	i do not know	0	i do not know	0	i do not know	0	i do not know	0	I have not seen this	I have not seen this	0	I have no idea	0	Someone from the family	1	I would call an ambulance (997)	1	I would call an ambulance (997)	1	No	0	No	0	I have not received any training
22	86	182	Male	Bachelor's degree	student	More than 15,000	Single	No	medical	urban	saudi	No	No	No	Current	moderate to intense physical activity for at least 30 minutes, 5 times a week	Yes	Yes	Educational institution [school or university]	Yes	Yes	Yes, less than two years ago	Mandatory	Both	making a mistake	discontinuation of circulation	1	not moving at all	1	not having any respiratory movement	1	not feeling a pulse in the vessels of the neck	1	I have not seen this	I have not seen this	0	To apply compression directly to the heart opening the chest wall	0	Someone from the family	1	I would call an ambulance (997)	1	I would call an ambulance (997)	1	Yes	1	Yes	2	At a Resuscitation Society course
25	66	163	Male	Bachelor's degree	student	More than 15,000	Single	unmarried	student	rural	saudi	No	No	No	Never	moderate to intense physical activity for less than 30 minutes, 5 times a week	Yes	Yes	Educational institution [school or university]	Yes	Yes	Yes, more than two years ago	Mandatory	Both	making a mistake	chest pain	1	no response when touched	1	not having any respiratory movement	1	not feeling a pulse in the vessels of the neck	1	I have not seen this	I have not seen this	0	To apply strong compression to the chest at certain intervals (compress)	1	A youth in the sports hall	1	I would call an ambulance (997)	1	I would call an ambulance (997)	1	Yes	1	Yes	2	At university
20	40	153	Female	Bachelor's degree	student	More than 15,000	Single	unmarried	student	urban	saudi	No	No	Yes	Never	moderate to intense physical activity for at least 30 minutes, 5 times a week	Yes	No	No, I haven't heard of it	Yes	Yes	Yes, less than two years ago	Mandatory	Theoretical	stopping a working heart	nausea	1	not moving at all	1	not steaming up a mirror placed in front of the mouth of individual	1	not feeling a pulse in the vessels of the arm	1	Somebody from my friends or acquai	I have not seen this	0	To apply strong compression to the chest at certain intervals (compress)	1	A person who has poor personal hygiene at the bus stop	0	I would call somebody or call for help	1	I would call an ambulance (997)	1	No	0	No	0	I have not received any training
24	70	182	Male	Bachelor's degree	employee	9,999 - 5,000	Single	unmarried	medical	rural	saudi	No	No	No	Never	moderate to intense physical activity for at least 30 minutes, 5 times a week	Yes	Yes	Educational institution [school or university]	Yes	Yes	Yes, less than two years ago	Optional	Both	making a mistake	discontinuation of circulation	1	no response when called	1	not having any respiratory movement	1	not feeling a pulse in the vessels of the neck	1	I have not seen this	I have not seen this	0	To apply strong compression to the chest at certain intervals (compress)	1	Someone from the family	1	I would call an ambulance (997)	1	I would call an ambulance (997)	1	Yes	1	Yes	2	At university
18	40	157	Female	Bachelor's degree	student	Less than 5,000	Single	unmarried	student	rural	saudi	No	No	Yes	Never	moderate to intense physical activity for less than 30 minutes, 5 times a week	Yes	No	No, I haven't heard of it	Yes	Yes	Yes, more than two years ago	Optional	Theoretical	making a mistake	fatigue	1	not moving at all	1	not steaming up a mirror placed in front of the mouth of individual	1	the lack of circulation signs	1	Somebody from my family	I called for help by telephone	1	To apply strong compression to the chest at certain intervals (compress)	1	Someone from the family	1	I would begin to give cardiac massage	1	I would call an ambulance (997)	1	No	0	No	0	I have not received any training
18	41	153	Female	Bachelor's degree	student	15,000 - 10,000	Single	unmarried	student	urban	saudi	No	No	Yes	Never	No physical activity	No	No	No, I haven't heard of it	Yes	Yes	No	I did not learn	I did not learn	making a mistake	discontinuation of circulation	1	no response when called	1	not having any respiratory movement	1	not feeling a pulse in the vessels of the arm	1	I have not seen this	I have not seen this	0	I have no idea	0	Someone from the family	1	I would call an ambulance (997)	1	I would call an ambulance (997)	1	No	0	No	0	I have not received any training
22	58	161	Male	High school or less	student	15,000 - 10,000	Single	unmarried	student	urban	saudi	No	No	Yes	Current	No physical activity	No	Yes	Educational institution [school or university]	Yes	Yes	Yes, less than two years ago	Mandatory	Both	making a mistake	discontinuation of circulation	1	no response when called	1	not having any respiratory movement	1	the lack of circulation signs	1	I have not seen this	I have not seen this	0	To apply strong compression to the chest at certain intervals (compress)	1	A stranger in the supermarket	1	I would call an ambulance (997)	1	I would call an ambulance (997)	1	Yes	1	Yes	2	At university
18	42	166	Female	High school or less	student	9,999 - 5,000	Single	unmarried	student	urban	saudi	No	No	No	Never	No physical activity	No	No	No, I haven't heard of it	Yes	Yes	No	I did not learn	I did not learn	making a mistake	discontinuation of circulation	1	no response when touched	1	not having any respiratory sound	1	not feeling a pulse in the vessels of the neck	1	I have not seen this	I have not seen this	0	To apply strong compression to the chest at certain intervals (compress)	1	A stranger in the supermarket	1	I would begin to give cardiac massage	1	I would begin to give cardiac massage	1	Yes	1	No	0	I have not received any training
20	57	163	Female	High school or less	student	Less than 5,000	Single	unmarried	student	urban	saudi	No	No	Yes	Never	No physical activity	No	Yes	Educational institution [school or university]	Yes	Yes	Yes, more than two years ago	Optional	Theoretical	making a mistake	i do not know	0	no response when called	1	not steaming up a mirror placed in front of the mouth of individual	1	the lack of circulation signs	1	A stranger	I just watched and left	0	To apply strong compression to the chest at certain intervals (compress)	1	Your friend	1	I would call an ambulance (997)	1	I would call an ambulance (997)	1	No	0	No	0	I have not received any training
38	66	170	Male	Bachelor's degree	employee	15,000 - 10,000	Married	Yes	medical	rural	saudi	No	No	Yes	Never	No physical activity	No	Yes	Workplace	Yes	Yes	Yes, more than two years ago	Mandatory	Both	making a mistake	discontinuation of circulation	1	i do not know	0	not having any respiratory sound	1	not feeling a pulse in the vessels of the neck	1	I have not seen this	I have not seen this	0	To scrub the heart directly opening the chest wall	0	A stranger in the supermarket	1	I would call an ambulance (997)	1	I would call an ambulance (997)	1	No	0	No	0	I have not received any training
30	57	148	Female	Bachelor's degree	employee	9,999 - 5,000	Married	Yes	educational	urban	saudi	No	No	No	Never	No physical activity	No	Yes	Workplace	Yes	Yes	Yes, more than two years ago	Optional	Both	making a mistake	discontinuation of circulation	1	no response when called	1	not having any respiratory movement	1	not feeling a pulse in the vessels of the arm	1	I have not seen this	I have not seen this	0	I have no idea	0	Someone from the family	1	I would call an ambulance (997)	1	I would call an ambulance (997)	1	No	0	No	0	I have not received any training
47	60	153	Female	Bachelor's degree	employee	More than 15,000	Single	unmarried	educational	rural	saudi	No	No	Yes	Never	No physical activity	No	Yes	Educational institution [school or university]	Yes	Yes	No	I did not learn	I did not learn	making a mistake	i do not know	0	i do not know	0	not coming air out of the mouth of individual	1	i do not know	0	I have not seen this	I have not seen this	0	To apply strong compression to the chest at certain intervals (compress)	1	Someone from the family	1	I would call an ambulance (997)	1	I would call an ambulance (997)	1	No	0	No	0	I have not received any training
49	57	158	Female	Bachelor's degree	employee	More than 15,000	Married	Yes	educational	rural	saudi	No	No	No	Never	No physical activity	No	Yes	Workplace	Yes	Yes	Yes, more than two years ago	Optional	Both	causing harm to organs	discontinuation of breathing	1	no response when touched	1	not having any respiratory movement	1	not feeling a pulse in the vessels of the neck	1	I have not seen this	I have not seen this	0	To scrub the heart directly opening the chest wall	0	Someone from the family	1	I would call an ambulance (997)	1	I would call an ambulance (997)	1	No	0	No	0	I have not received any training
39	70	158	Female	High school or less	unemployed	Less than 5,000	Married	Yes	not working	urban	saudi	No	Yes	Yes	Never	moderate to intense physical activity for at least 30 minutes, 5 times a week	No	No	No, I haven't heard of it	Yes	Yes	No	I did not learn	I did not learn	making a mistake	discontinuation of circulation	1	not moving at all	1	not having any respiratory sound	1	i do not know	0	I have not seen this	I have not seen this	0	To apply strong compression to the chest at certain intervals (compress)	1	Someone from the family	1	I would call an ambulance (997)	1	I would call an ambulance (997)	1	No	0	No	0	I have not received any training
39	60	150	Female	High school or less	employee	9,999 - 5,000	Divorced	Yes	educational	urban	saudi	Yes	Yes	Yes	Never	moderate to intense physical activity for at least 30 minutes, 5 times a week	No	Yes	Television	Yes	Yes	No	Optional	Practical	making a mistake	chest pain	1	not moving at all	1	not coming air out of the mouth of individual	1	the lack of circulation signs	1	Somebody from my family	I both gave cardiac massage and conducted mouth to mouth ventilation (I gave CPR)	1	To scrub the heart directly opening the chest wall	0	Someone from the family	1	I would call an ambulance (997)	1	I would call an ambulance (997)	1	Yes	1	Yes	2	At a course given by the trainers of the Ministry of Health
46	41	150	Female	Bachelor's degree	employee	15,000 - 10,000	Single	unmarried	educational	urban	saudi	No	No	Yes	Never	No physical activity	No	Yes	Workplace	Yes	Yes	Yes, less than two years ago	Optional	Both	making a mistake	discontinuation of circulation	1	not moving at all	1	not having any respiratory movement	1	i do not know	0	I have not seen this	I have not seen this	0	To apply compression directly to the heart opening the chest wall	0	Someone from the family	1	I would begin to give cardiac massage	1	I would call somebody or call for help	1	No	0	No	0	I have not received any training
40	70	160	Female	Bachelor's degree	employee	15,000 - 10,000	Married	Yes	educational	urban	saudi	No	No	Yes	Never	No physical activity	No	Yes	Family and friends	Yes	Yes	No	I did not learn	I did not learn	making a mistake	discontinuation of circulation	1	no response when called	1	not having any respiratory movement	1	not feeling a pulse in the vessels of the arm	1	I have not seen this	I have not seen this	0	I have no idea	0	Someone from the family	1	I would call an ambulance (997)	1	I would call an ambulance (997)	1	No	0	No	0	I have not received any training
55	65	155	Female	Bachelor's degree	employee	More than 15,000	Married	Yes	educational	urban	saudi	No	No	Yes	Never	No physical activity	No	Yes	Social media	Yes	Yes	No	I did not learn	I did not learn	making a mistake	discontinuation of breathing	1	no response when touched	1	not having any respiratory movement	1	not feeling a pulse in the vessels of the neck	1	I have not seen this	I have not seen this	0	I have no idea	0	Someone from the family	1	I would call an ambulance (997)	1	I would call an ambulance (997)	1	No	0	No	0	I have not received any training
27	89	161	Female	Bachelor's degree	student	More than 15,000	Single	unmarried	medical	rural	saudi	No	No	No	Never	moderate to intense physical activity for less than 30 minutes, 5 times a week	No	Yes	Educational institution [school or university]	Yes	Yes	Yes, less than two years ago	Mandatory	Both	making a mistake	discontinuation of circulation	1	no response when touched	1	not steaming up a mirror placed in front of the mouth of individual	1	not feeling a pulse in the vessels of the neck	1	I have not seen this	I have not seen this	0	To apply strong compression to the chest at certain intervals (compress)	1	Someone from the family	1	I would call an ambulance (997)	1	I would call an ambulance (997)	1	Yes	1	Yes	2	At a Resuscitation Society course
27	70	162	Female	Bachelor's degree	employee	More than 15,000	Single	unmarried	medical	urban	saudi	Yes	No	Yes	Current	No physical activity	No	Yes	Educational institution [school or university]	Yes	Yes	Yes, more than two years ago	Mandatory	Both	causing bone fractures	discontinuation of circulation	1	not moving at all	1	not having any respiratory movement	1	not feeling a pulse in the vessels of the neck	1	A stranger	I told somebody to call for help	1	To apply strong compression to the chest at certain intervals (compress)	1	Someone from the family	1	I would call an ambulance (997)	1	I would call an ambulance (997)	1	Yes	1	Yes	2	At a Resuscitation Society course
24	62	161	Female	High school or less	student	9,999 - 5,000	Married	No	student	urban	saudi	No	No	Yes	Never	moderate to intense physical activity for less than 30 minutes, 5 times a week	No	Yes	Social media	Yes	Yes	Yes, more than two years ago	Optional	Both	causing harm to organs	discontinuation of circulation	1	no response when called	1	not having any respiratory movement	1	not feeling a pulse in the vessels of the neck	1	I have not seen this	I have not seen this	0	To apply strong compression to the chest at certain intervals (compress)	1	Someone from the family	1	I would begin to give cardiac massage	1	I would call an ambulance (997)	1	Yes	1	Yes	2	At a Resuscitation Society course
40	90	163	Female	Bachelor's degree	employee	9,999 - 5,000	Married	Yes	educational	rural	saudi	No	No	Yes	Never	moderate to intense physical activity for at least 30 minutes, 5 times a week	No	Yes	Workplace	Yes	Yes	Yes, less than two years ago	Optional	Theoretical	making a mistake	discontinuation of circulation	1	no response when called	1	i do not know	0	i do not know	0	I have not seen this	I have not seen this	0	I have no idea	0	Someone from the family	1	I would call an ambulance (997)	1	I would call an ambulance (997)	1	No	0	No	0	I have not received any training
25	70	155	Female	Bachelor's degree	student	15,000 - 10,000	Married	Yes	student	rural	saudi	No	No	Yes	Never	No physical activity	No	Yes	Educational institution [school or university]	Yes	Yes	Yes, more than two years ago	Mandatory	Both	making a mistake	chest pain	1	no response when touched	1	not coming air out of the mouth of individual	1	not feeling a pulse in the vessels of the neck	1	I have not seen this	I have not seen this	0	To apply strong compression to the chest at certain intervals (compress)	1	A stranger in the supermarket	1	I would call an ambulance (997)	1	I would call an ambulance (997)	1	Yes	1	Yes	2	At university
21	59	157	Female	Bachelor's degree	student	Less than 5,000	Married	No	student	urban	saudi	No	No	Yes	Never	moderate to intense physical activity for at least 30 minutes, 5 times a week	No	No	No, I haven't heard of it	Yes	Yes	Yes, more than two years ago	Optional	Both	making a mistake	discontinuation of circulation	1	not moving at all	1	not coming air out of the mouth of individual	1	not feeling a pulse in the vessels of the neck	1	I have not seen this	I have not seen this	0	To scrub the heart directly opening the chest wall	0	Someone from the family	1	I would call an ambulance (997)	1	I would call an ambulance (997)	1	No	0	No	0	I have not received any training
27	52	156	Female	Bachelor's degree	employee	More than 15,000	Married	No	medical	urban	saudi	Yes	No	Yes	Never	moderate to intense physical activity for at least 30 minutes, 5 times a week	Yes	Yes	Educational institution [school or university]	Yes	Yes	Yes, more than two years ago	Mandatory	Both	causing harm to organs	discontinuation of circulation	1	no response when called	1	not having any respiratory movement	1	not feeling a pulse in the vessels of the neck	1	Somebody from my family	I called an ambulance (997)	1	To apply strong compression to the chest at certain intervals (compress)	1	Someone from the family	1	I would begin to give cardiac massage	1	I would begin to give cardiac massage	1	Yes	1	Yes	2	At university
44	62	154	Female	Bachelor's degree	employee	9,999 - 5,000	Married	Yes	educational	urban	saudi	No	No	Yes	Never	moderate to intense physical activity for less than 30 minutes, 5 times a week	No	Yes	Television	Yes	Yes	No	I did not learn	I did not learn	making a mistake	discontinuation of breathing	1	no response when touched	1	not having any respiratory movement	1	not feeling a pulse in the vessels of the neck	1	I have not seen this	I have not seen this	0	I have no idea	0	Someone from the family	1	I would call an ambulance (997)	1	I would call an ambulance (997)	1	No	0	No	0	I have not received any training
33	100	178	Male	High school or less	unemployed	More than 15,000	Married	Yes	free trade	urban	saudi	No	No	No	Current	No physical activity	No	Yes	Family and friends	Yes	No	No	I did not learn	I did not learn	making a mistake	i do not know	0	i do not know	0	i do not know	0	i do not know	0	I have not seen this	I have not seen this	0	I have no idea	0	Someone from the family	1	I would call an ambulance (997)	1	I would call an ambulance (997)	1	No	0	No	0	I have not received any training
18	76	171	Male	High school or less	student	Less than 5,000	Single	unmarried	student	urban	saudi	No	No	No	Never	moderate to intense physical activity for at least 30 minutes, 5 times a week	Yes	Yes	Educational institution [school or university]	Yes	I don’t know	Yes, more than two years ago	Optional	Both	making a mistake	discontinuation of circulation	1	no response when called	1	not having any respiratory movement	1	i do not know	0	I have not seen this	I have not seen this	0	I have no idea	0	A youth in the sports hall	1	I would call somebody or call for help	1	I would call somebody or call for help	1	No	0	Yes	2	At school
30	82	168	Male	Bachelor's degree	employee	9,999 - 5,000	Married	No	medical	rural	saudi	Yes	Yes	Yes	Never	No physical activity	No	Yes	Family and friends	Yes	Yes	Yes, more than two years ago	Optional	Both	contracting a contagious disease	loss of consciousness	1	i do not know	0	not having any respiratory movement	1	not feeling a pulse in the vessels of the neck	1	I have not seen this	I have not seen this	0	To scrub the chest at certain intervals	0	Someone from the family	1	I would call an ambulance (997)	1	I would call an ambulance (997)	1	Yes	1	Yes	2	At a course given by the trainers of the Ministry of Health
41	100	166	Male	Bachelor's degree	employee	More than 15,000	Married	Yes	educational	urban	saudi	No	No	No	Current	moderate to intense physical activity for at least 30 minutes, 5 times a week	No	Yes	Educational institution [school or university]	Yes	Yes	Yes, more than two years ago	Optional	Theoretical	making a mistake	discontinuation of circulation	1	no response when called	1	not having any respiratory sound	1	i do not know	0	I have not seen this	I have not seen this	0	I have no idea	0	Someone from the family	1	I would call an ambulance (997)	1	I would call an ambulance (997)	1	Yes	1	Yes	2	At a course given in the workplace
29	90	169	Male	Bachelor's degree	employee	9,999 - 5,000	Married	Yes	medical	rural	saudi	No	No	Yes	Ex-smoker	moderate to intense physical activity for at least 30 minutes, 5 times a week	Yes	Yes	Educational institution [school or university]	Yes	Yes	Yes, more than two years ago	Optional	Practical	causing harm to organs	discontinuation of circulation	1	not moving at all	1	not having any respiratory movement	1	not feeling a pulse in the vessels of the arm	1	I have not seen this	I have not seen this	0	To apply compression directly to the heart opening the chest wall	0	Someone from the family	1	I would begin to give cardiac massage	1	I would call an ambulance (997)	1	Yes	1	Yes	2	At university
27	60	148	Female	Postgraduate studies	employee	More than 15,000	Single	unmarried	medical	urban	saudi	No	No	Yes	Never	No physical activity	No	Yes	Educational institution [school or university]	Yes	Yes	Yes, less than two years ago	Mandatory	Both	making a mistake	discontinuation of circulation	1	not moving at all	1	not having any respiratory movement	1	not feeling a pulse in the vessels of the neck	1	I have not seen this	I have not seen this	0	To apply strong compression to the chest at certain intervals (compress)	1	Someone from the family	1	I would call an ambulance (997)	1	I would call an ambulance (997)	1	Yes	1	Yes	2	At university
27	70	160	Female	High school or less	student	9,999 - 5,000	Single	unmarried	student	urban	saudi	No	No	Yes	Never	No physical activity	No	Yes	Educational institution [school or university]	Yes	Yes	Yes, less than two years ago	Mandatory	Both	making a mistake	discontinuation of circulation	1	no response when called	1	not having any respiratory movement	1	not feeling a pulse in the vessels of the neck	1	Somebody from my family	I told somebody to call for help	1	To apply compression directly to the heart opening the chest wall	0	Someone from the family	1	I would call an ambulance (997)	1	I would begin to give cardiac massage	1	Yes	1	Yes	2	At a Resuscitation Society course
19	50	159	Female	Bachelor's degree	student	Less than 5,000	Single	unmarried	student	rural	saudi	No	No	Yes	Never	moderate to intense physical activity for less than 30 minutes, 5 times a week	No	No	No, I haven't heard of it	No	No	No	I did not learn	I did not learn	making a mistake	i do not know	0	i do not know	0	i do not know	0	i do not know	0	I have not seen this	I have not seen this	0	I have no idea	0	A gamin who is drug dependent and uses glue, hashish and heroin	0	I would call an ambulance (997)	1	I would call somebody or call for help	1	No	0	No	0	I have not received any training
44	70	162	Female	Bachelor's degree	employee	9,999 - 5,000	Married	Yes	educational	urban	saudi	No	Yes	Yes	Never	moderate to intense physical activity for at least 30 minutes, 5 times a week	No	Yes	Workplace	Yes	Yes	Yes, more than two years ago	Optional	Practical	making a mistake	discontinuation of circulation	1	no response when called	1	not having any respiratory movement	1	not feeling a pulse in the vessels of the neck	1	I have not seen this	I have not seen this	0	To apply compression directly to the heart opening the chest wall	0	A stranger in the supermarket	1	I would begin to give cardiac massage	1	I would begin to give cardiac massage	1	Yes	1	Yes	2	At a Resuscitation Society course
34	55	164	Female	Bachelor's degree	employee	9,999 - 5,000	Married	Yes	educational	rural	saudi	No	No	Yes	Never	moderate to intense physical activity for at least 30 minutes, 5 times a week	No	Yes	Family and friends	Yes	Yes	No	I did not learn	I did not learn	making a mistake	loss of consciousness	1	no response when touched	1	not having any respiratory sound	1	not feeling a pulse in the vessels of the neck	1	I have not seen this	I have not seen this	0	To apply strong compression to the chest at certain intervals (compress)	1	Someone from the family	1	I would call an ambulance (997)	1	I would call an ambulance (997)	1	No	0	No	0	I have not received any training
44	59	162	Female	Bachelor's degree	employee	9,999 - 5,000	Married	Yes	educational	rural	saudi	No	No	Yes	Never	No physical activity	No	No	No, I haven't heard of it	Yes	Yes	Yes, more than two years ago	Optional	Both	making a mistake	i do not know	0	no response when touched	1	not having any respiratory movement	1	i do not know	0	I have not seen this	I have not seen this	0	To scrub the heart directly opening the chest wall	0	Someone from the family	1	I would call somebody or call for help	1	I would call an ambulance (997)	1	No	0	No	0	I have not received any training
27	78	155	Female	Bachelor's degree	employee	9,999 - 5,000	Single	unmarried	medical	urban	saudi	No	No	Yes	Never	moderate to intense physical activity for at least 30 minutes, 5 times a week	No	Yes	Workplace	Yes	Yes	Yes, less than two years ago	Optional	Both	causing bone fractures	discontinuation of circulation	1	no response when touched	1	not having any respiratory movement	1	not feeling a pulse in the vessels of the neck	1	I have not seen this	I have not seen this	0	To scrub the chest at certain intervals	0	Someone from the family	1	I would call an ambulance (997)	1	I would call an ambulance (997)	1	Yes	1	Yes	2	At a Resuscitation Society course
30	80	149	Female	Bachelor's degree	unemployed	Less than 5,000	Single	unmarried	not working	rural	saudi	No	Yes	Yes	Current	moderate to intense physical activity for less than 30 minutes, 5 times a week	No	Yes	Educational institution [school or university]	Yes	Yes	Yes, more than two years ago	Optional	Both	causing bone fractures	discontinuation of circulation	1	not moving at all	1	not having any respiratory movement	1	not feeling a pulse in the vessels of the neck	1	I have not seen this	I have not seen this	0	To scrub the heart directly opening the chest wall	0	Someone from the family	1	I would call an ambulance (997)	1	I would call an ambulance (997)	1	No	0	No	0	I have not received any training
18	49	160	Female	High school or less	student	More than 15,000	Single	unmarried	student	urban	saudi	No	No	Yes	Never	No physical activity	No	Yes	Family and friends	Yes	Yes	Yes, less than two years ago	Optional	Both	making a mistake	chest pain	1	no response when called	1	not having any respiratory movement	1	not feeling a pulse in the vessels of the arm	1	I have not seen this	I have not seen this	0	To scrub the heart directly opening the chest wall	0	Someone from the family	1	I would call an ambulance (997)	1	I would call an ambulance (997)	1	Yes	1	Yes	2	At school
25	62	148	Female	Bachelor's degree	employee	More than 15,000	Single	unmarried	medical	urban	saudi	Yes	No	Yes	Never	moderate to intense physical activity for less than 30 minutes, 5 times a week	No	Yes	Educational institution [school or university]	Yes	Yes	Yes, less than two years ago	Optional	Both	making a mistake	chest pain	1	no response when touched	1	not having any respiratory sound	1	not feeling a pulse in the vessels of the neck	1	I have not seen this	I have not seen this	0	To apply strong compression to the chest at certain intervals (compress)	1	A person who has poor personal hygiene at the bus stop	0	I would call an ambulance (997)	1	I would call an ambulance (997)	1	Yes	1	Yes	2	At a Resuscitation Society course
60	95	160	Male	Bachelor's degree	unemployed	More than 15,000	Married	Yes	not working	urban	saudi	No	No	Yes	Never	No physical activity	No	No	No, I haven't heard of it	Yes	Yes	Yes, more than two years ago	Optional	Theoretical	making a mistake	loss of consciousness	1	no response when touched	1	not having any respiratory sound	1	not feeling a pulse in the vessels of the neck	1	I have not seen this	I have not seen this	0	To scrub the chest at certain intervals	0	Someone from the family	1	I would call an ambulance (997)	1	I would call an ambulance (997)	1	No	0	No	0	I have not received any training
38	112	179	Male	Bachelor's degree	employee	15,000 - 10,000	Married	Yes	educational	urban	saudi	No	No	Yes	Ex-smoker	No physical activity	No	Yes	Social media	Yes	Yes	Yes, more than two years ago	Optional	Practical	punishment due to legal reasons	i do not know	0	no response when touched	1	i do not know	0	i do not know	0	I have not seen this	I have not seen this	0	I have no idea	0	A gamin who is drug dependent and uses glue, hashish and heroin	0	I would call an ambulance (997)	1	I would call an ambulance (997)	1	No	0	No	0	I have not received any training
48	87	170	Male	Bachelor's degree	employee	More than 15,000	Married	Yes	educational	urban	saudi	No	No	Yes	Never	moderate to intense physical activity for at least 30 minutes, 5 times a week	Yes	Yes	Social media	Yes	Yes	No	I did not learn	I did not learn	stopping a working heart	discontinuation of breathing	1	i do not know	0	i do not know	0	i do not know	0	I have not seen this	I conducted mouth to mouth ventilation (I respirated)	1	To apply strong compression to the chest at certain intervals (compress)	1	Someone from the family	1	I would begin to give cardiac massage	1	I would call an ambulance (997)	1	Yes	1	Yes	2	Television, Internet, Social Media
36	72	174	Male	Bachelor's degree	employee	15,000 - 10,000	Single	unmarried	educational	urban	saudi	No	No	Yes	Never	moderate to intense physical activity for less than 30 minutes, 5 times a week	Yes	Yes	Educational institution [school or university]	Yes	Yes	Yes, less than two years ago	Optional	Both	making a mistake	discontinuation of circulation	1	no response when called	1	not having any respiratory movement	1	not feeling a pulse in the vessels of the arm	1	Somebody from my friends or acquai	I called for help by telephone	1	To apply strong compression to the chest at certain intervals (compress)	1	Your friend	1	I would call an ambulance (997)	1	I would call an ambulance (997)	1	No	0	No	0	At school
55	70	165	Male	Bachelor's degree	unemployed	15,000 - 10,000	Married	No	not working	urban	saudi	No	Yes	No	Never	No physical activity	No	Yes	Social media	Yes	Yes	No	I did not learn	I did not learn	making a mistake	chest pain	1	not moving at all	1	i do not know	0	i do not know	0	I have not seen this	I have not seen this	0	I have no idea	0	Your neighbour	1	I would call an ambulance (997)	1	I would call an ambulance (997)	1	No	0	No	0	I have not received any training
53	77	158	Male	Bachelor's degree	employee	More than 15,000	Married	Yes	educational	rural	saudi	No	No	Yes	Current	No physical activity	No	Yes	Workplace	Yes	Yes	Yes, more than two years ago	Optional	Theoretical	making a mistake	chest pain	1	no response when touched	1	not having any respiratory movement	1	not feeling a pulse in the vessels of the neck	1	I have not seen this	I have not seen this	0	I have no idea	0	Someone from the family	1	I would call an ambulance (997)	1	I would call an ambulance (997)	1	No	0	No	0	I have not received any training
47	67	156	Male	Bachelor's degree	employee	More than 15,000	Married	Yes	educational	rural	saudi	No	No	No	Never	No physical activity	No	Yes	Educational institution [school or university]	Yes	Yes	Yes, more than two years ago	Optional	Theoretical	making a mistake	loss of consciousness	1	no response when touched	1	not having any respiratory movement	1	not feeling a pulse in the vessels of the neck	1	I have not seen this	I have not seen this	0	To apply compression directly to the heart opening the chest wall	0	Someone from the family	1	I would begin to give cardiac massage	1	I would call an ambulance (997)	1	Yes	1	Yes	2	At school
50	100	170	Male	Bachelor's degree	employee	More than 15,000	Married	Yes	educational	urban	saudi	No	Yes	Yes	Never	moderate to intense physical activity for at least 30 minutes, 5 times a week	No	Yes	Educational institution [school or university]	Yes	Yes	Yes, more than two years ago	Optional	Both	punishment due to legal reasons	chest pain	1	no response when called	1	not coming air out of the mouth of individual	1	i do not know	0	I have not seen this	I have not seen this	0	To scrub the chest at certain intervals	0	Someone from the family	1	I would begin to give cardiac massage	1	I would call an ambulance (997)	1	Yes	1	Yes	2	At school
48	88	177	Male	High school or less	employee	9,999 - 5,000	Married	Yes	medical	urban	saudi	No	Yes	No	Never	moderate to intense physical activity for at least 30 minutes, 5 times a week	Yes	Yes	Social media	Yes	Yes	No	I did not learn	I did not learn	making a mistake	discontinuation of breathing	1	no response when touched	1	not having any respiratory sound	1	i do not know	0	Somebody from my family	I called for help by telephone	1	I have no idea	0	Someone from the family	1	I would call an ambulance (997)	1	I would call an ambulance (997)	1	Yes	1	Yes	2	At a course given by the trainers of the Ministry of Health
55	75	170	Male	High school or less	unemployed	9,999 - 5,000	Married	Yes	not working	urban	saudi	No	No	Yes	Current	moderate to intense physical activity for less than 30 minutes, 5 times a week	No	No	No, I haven't heard of it	Yes	Yes	Yes, more than two years ago	Mandatory	Both	making a mistake	i do not know	0	i do not know	0	i do not know	0	i do not know	0	I have not seen this	I have not seen this	0	I have no idea	0	Someone from the family	1	I would call an ambulance (997)	1	I would call an ambulance (997)	1	No	0	Yes	2	During my military service
57	69	160	Male	High school or less	unemployed	15,000 - 10,000	Married	Yes	free trade	urban	saudi	No	Yes	No	Never	moderate to intense physical activity for at least 30 minutes, 5 times a week	No	Yes	Social media	Yes	Yes	No	I did not learn	I did not learn	making a mistake	discontinuation of circulation	1	no response when touched	1	not coming air out of the mouth of individual	1	i do not know	0	I have not seen this	I have not seen this	0	I have no idea	0	Someone from the family	1	I would call an ambulance (997)	1	I would call an ambulance (997)	1	No	0	No	0	I have not received any training
30	65	165	Female	Bachelor's degree	employee	9,999 - 5,000	Married	Yes	miliatry	rural	saudi	No	No	No	Never	moderate to intense physical activity for at least 30 minutes, 5 times a week	Yes	Yes	Workplace	Yes	Yes	Yes, less than two years ago	Mandatory	Both	stopping a working heart	discontinuation of circulation	1	no response when called	1	not coming air out of the mouth of individual	1	the lack of circulation signs	1	A stranger	I called an ambulance (997)	1	To scrub the heart directly opening the chest wall	0	A gamin who is drug dependent and uses glue, hashish and heroin	0	I would call an ambulance (997)	1	I would call an ambulance (997)	1	Yes	1	Yes	2	During my military service
38	85	170	Male	High school or less	employee	Less than 5,000	Single	unmarried	industrial	urban	saudi	No	No	Yes	Current	moderate to intense physical activity for less than 30 minutes, 5 times a week	No	Yes	Workplace	Yes	Yes	Yes, less than two years ago	Optional	Theoretical	making a mistake	i do not know	0	not moving at all	1	not coming air out of the mouth of individual	1	i do not know	0	I have not seen this	I have not seen this	0	I have no idea	0	Someone from the family	1	I would call an ambulance (997)	1	I would call an ambulance (997)	1	No	0	No	0	I have not received any training
58	76	178	Male	High school or less	unemployed	Less than 5,000	Married	Yes	not working	urban	non-saudi	No	Yes	No	Current	moderate to intense physical activity for less than 30 minutes, 5 times a week	No	Yes	Educational institution [school or university]	Yes	Yes	Yes, more than two years ago	Optional	Theoretical	making a mistake	chest pain	1	no response when touched	1	not having any respiratory sound	1	not feeling a pulse in the vessels of the arm	1	Somebody from my family	I called for help by telephone	1	To apply strong compression to the chest at certain intervals (compress)	1	Someone from the family	1	I would call an ambulance (997)	1	I would call an ambulance (997)	1	No	0	No	0	I have not received any training
52	68	169	Male	Bachelor's degree	employee	More than 15,000	Married	Yes	educational	rural	saudi	No	No	No	Never	moderate to intense physical activity for at least 30 minutes, 5 times a week	No	Yes	Educational institution [school or university]	Yes	Yes	No	Optional	Theoretical	making a mistake	discontinuation of breathing	1	no response when called	1	not having any respiratory movement	1	i do not know	0	I have not seen this	I have not seen this	0	I have no idea	0	Someone from the family	1	I would call an ambulance (997)	1	I would call an ambulance (997)	1	No	0	No	0	I have not received any training
36	92	166	Male	Bachelor's degree	employee	15,000 - 10,000	Married	Yes	educational	urban	saudi	No	No	Yes	Never	moderate to intense physical activity for less than 30 minutes, 5 times a week	No	No	No, I haven't heard of it	I don’t know	I don’t know	No	I did not learn	I did not learn	making a mistake	i do not know	0	no response when called	1	not having any respiratory movement	1	i do not know	0	I have not seen this	I have not seen this	0	To scrub the heart directly opening the chest wall	0	Someone from the family	1	I would call an ambulance (997)	1	I would call an ambulance (997)	1	No	0	No	0	I have not received any training
48	85	178	Male	Bachelor's degree	employee	15,000 - 10,000	Married	Yes	educational	urban	saudi	No	Yes	Yes	Current	moderate to intense physical activity for less than 30 minutes, 5 times a week	No	Yes	Social media	Yes	Yes	Yes, more than two years ago	Mandatory	Practical	making a mistake	loss of consciousness	1	no response when called	1	not having any respiratory movement	1	the lack of circulation signs	1	Somebody from my family	I just watched and left	0	To apply strong compression to the chest at certain intervals (compress)	1	Someone from the family	1	I would call an ambulance (997)	1	I would call an ambulance (997)	1	Yes	1	Yes	2	During my military service
49	96	163	Male	Bachelor's degree	employee	15,000 - 10,000	Married	Yes	educational	urban	saudi	Yes	No	Yes	Never	No physical activity	No	No	No, I haven't heard of it	Yes	Yes	Yes, more than two years ago	Optional	Both	making a mistake	loss of consciousness	1	i do not know	0	not coming air out of the mouth of individual	1	not feeling a pulse in the vessels of the arm	1	I have not seen this	I began to give cardiac massage	1	To apply compression directly to the heart opening the chest wall	0	A stranger in the supermarket	1	I would call an ambulance (997)	1	I would call an ambulance (997)	1	No	0	No	0	I have not received any training
21	63	165	Female	Bachelor's degree	student	Less than 5,000	Single	unmarried	student	urban	saudi	No	No	Yes	Never	moderate to intense physical activity for less than 30 minutes, 5 times a week	No	No	No, I haven't heard of it	Yes	Yes	No	I did not learn	I did not learn	stopping a working heart	discontinuation of circulation	1	no response when touched	1	not having any respiratory movement	1	not feeling a pulse in the vessels of the arm	1	I have not seen this	I have not seen this	0	I have no idea	0	Someone from the family	1	I would call an ambulance (997)	1	I would call an ambulance (997)	1	No	0	No	0	I have not received any training
45	80	170	Male	Bachelor's degree	employee	More than 15,000	Married	Yes	educational	rural	saudi	No	No	No	Never	moderate to intense physical activity for less than 30 minutes, 5 times a week	No	No	No, I haven't heard of it	No	Yes	No	I did not learn	I did not learn	punishment due to legal reasons	i do not know	0	no response when touched	1	not having any respiratory movement	1	i do not know	0	I have not seen this	I have not seen this	0	To scrub the heart directly opening the chest wall	0	Someone from the family	1	I would call an ambulance (997)	1	I would call an ambulance (997)	1	No	0	No	0	I have not received any training
40	110	176	Male	Bachelor's degree	employee	More than 15,000	Married	Yes	educational	rural	saudi	No	Yes	Yes	Current	No physical activity	No	Yes	Educational institution [school or university]	Yes	Yes	Yes, more than two years ago	Optional	Both	stopping a working heart	discontinuation of circulation	1	no response when touched	1	not having any respiratory movement	1	not feeling a pulse in the vessels of the neck	1	I have not seen this	I both gave cardiac massage and conducted mouth to mouth ventilation (I gave CPR)	1	To apply strong compression to the chest at certain intervals (compress)	1	A stranger in the supermarket	1	I would begin to give cardiac massage	1	I would begin to give cardiac massage	1	Yes	1	Yes	2	At school
39	68	167	Male	Bachelor's degree	employee	15,000 - 10,000	Married	No	educational	rural	saudi	No	No	No	Never	moderate to intense physical activity for less than 30 minutes, 5 times a week	No	No	No, I haven't heard of it	I don’t know	I don’t know	No	I did not learn	I did not learn	making a mistake	i do not know	0	not moving at all	1	not having any respiratory sound	1	not feeling a pulse in the vessels of the arm	1	I have not seen this	I have not seen this	0	I have no idea	0	Someone from the family	1	I would call an ambulance (997)	1	I would call an ambulance (997)	1	No	0	No	0	I have not received any training
52	57	150	Male	High school or less	unemployed	Less than 5,000	Married	Yes	free trade	urban	non-saudi	Yes	Yes	Yes	Never	moderate to intense physical activity for at least 30 minutes, 5 times a week	No	No	No, I haven't heard of it	Yes	Yes	No	I did not learn	I did not learn	making a mistake	discontinuation of breathing	1	not moving at all	1	not having any respiratory sound	1	the lack of circulation signs	1	I have not seen this	I have not seen this	0	To apply compression directly to the heart opening the chest wall	0	Someone from the family	1	I would call somebody or call for help	1	I would call somebody or call for help	1	No	0	No	0	I have not received any training
40	59	173	Male	Postgraduate studies	employee	More than 15,000	Married	Yes	educational	urban	saudi	No	No	Yes	Never	moderate to intense physical activity for less than 30 minutes, 5 times a week	No	Yes	Family and friends	Yes	Yes	Yes, less than two years ago	Optional	Both	punishment due to legal reasons	discontinuation of breathing	1	no response when touched	1	not having any respiratory movement	1	not feeling a pulse in the vessels of the neck	1	I have not seen this	I have not seen this	0	To apply compression directly to the heart opening the chest wall	0	Someone from the family	1	I would call an ambulance (997)	1	I would call an ambulance (997)	1	Yes	1	Yes	2	At a course given by the trainers of the Ministry of Health
44	70	165	Male	Bachelor's degree	employee	More than 15,000	Married	Yes	educational	rural	saudi	No	No	Yes	Ex-smoker	No physical activity	No	Yes	Social media	Yes	Yes	No	Optional	I did not learn	making a mistake	chest pain	1	not moving at all	1	not steaming up a mirror placed in front of the mouth of individual	1	not feeling a pulse in the vessels of the neck	1	I have not seen this	I have not seen this	0	To apply strong compression to the chest at certain intervals (compress)	1	Someone from the family	1	I would begin to give cardiac massage	1	I would call an ambulance (997)	1	Yes	1	No	0	I have not received any training
30	58	140	Male	High school or less	unemployed	Less than 5,000	Married	Yes	free trade	urban	non-saudi	No	No	Yes	Never	moderate to intense physical activity for at least 30 minutes, 5 times a week	No	No	No, I haven't heard of it	I don’t know	Yes	No	I did not learn	I did not learn	punishment due to legal reasons	discontinuation of circulation	1	not moving at all	1	not steaming up a mirror placed in front of the mouth of individual	1	i do not know	0	I have not seen this	I have not seen this	0	To scrub the heart directly opening the chest wall	0	Someone from the family	1	I would begin to give cardiac massage	1	I would begin to give cardiac massage	1	Yes	1	No	0	I have not received any training
44	63	170	Male	Bachelor's degree	employee	More than 15,000	Married	Yes	educational	urban	saudi	No	No	No	Never	moderate to intense physical activity for less than 30 minutes, 5 times a week	No	No	No, I haven't heard of it	Yes	Yes	Yes, more than two years ago	Optional	Both	making a mistake	chest pain	1	no response when touched	1	not having any respiratory movement	1	not feeling a pulse in the vessels of the neck	1	I have not seen this	I have not seen this	0	I have no idea	0	Someone from the family	1	I would call an ambulance (997)	1	I would call an ambulance (997)	1	No	0	Yes	2	At school
43	77	173	Male	Bachelor's degree	employee	More than 15,000	Married	Yes	educational	rural	saudi	No	No	Yes	Current	moderate to intense physical activity for less than 30 minutes, 5 times a week	No	Yes	Workplace	Yes	Yes	No	I did not learn	I did not learn	making a mistake	chest pain	1	i do not know	0	i do not know	0	i do not know	0	I have not seen this	I have not seen this	0	I have no idea	0	Someone from the family	1	I would call an ambulance (997)	1	I would call an ambulance (997)	1	No	0	No	0	I have not received any training
46	83	174	Male	Bachelor's degree	employee	More than 15,000	Married	Yes	educational	urban	saudi	No	No	Yes	Never	No physical activity	No	No	No, I haven't heard of it	Yes	Yes	No	I did not learn	I did not learn	making a mistake	discontinuation of circulation	1	no response when touched	1	not having any respiratory movement	1	not feeling a pulse in the vessels of the neck	1	I have not seen this	I have not seen this	0	I have no idea	0	Someone from the family	1	I would call an ambulance (997)	1	I would call an ambulance (997)	1	No	0	No	0	I have not received any training
53	94	170	Male	Bachelor's degree	employee	More than 15,000	Married	Yes	educational	urban	saudi	Yes	Yes	Yes	Current	moderate to intense physical activity for less than 30 minutes, 5 times a week	No	Yes	Educational institution [school or university]	Yes	Yes	Yes, less than two years ago	Optional	Both	causing harm to organs	discontinuation of circulation	1	not moving at all	1	not having any respiratory movement	1	not feeling a pulse in the vessels of the neck	1	I have not seen this	I have not seen this	0	I have no idea	0	Someone from the family	1	I would call an ambulance (997)	1	I would call an ambulance (997)	1	Yes	1	Yes	2	At a course given by the trainers of the Ministry of Health
55	101	174	Male	Postgraduate studies	employee	More than 15,000	Married	Yes	educational	urban	saudi	No	Yes	Yes	Never	moderate to intense physical activity for less than 30 minutes, 5 times a week	No	No	No, I haven't heard of it	I don’t know	I don’t know	No	I did not learn	I did not learn	making a mistake	i do not know	0	not moving at all	1	not having any respiratory movement	1	not feeling a pulse in the vessels of the arm	1	I have not seen this	I have not seen this	0	I have no idea	0	Someone from the family	1	I would call an ambulance (997)	1	I would call an ambulance (997)	1	No	0	No	0	I have not received any training
37	68	160	Male	Bachelor's degree	employee	More than 15,000	Married	Yes	educational	rural	saudi	No	No	No	Never	No physical activity	No	Yes	Social media	Yes	Yes	Yes, more than two years ago	Optional	Theoretical	making a mistake	i do not know	0	no response when touched	1	not coming air out of the mouth of individual	1	not feeling a pulse in the vessels of the neck	1	I have not seen this	I have not seen this	0	To apply compression directly to the heart opening the chest wall	0	Someone from the family	1	I would call an ambulance (997)	1	I would call an ambulance (997)	1	No	0	Yes	2	At university
44	55	155	Male	Bachelor's degree	employee	More than 15,000	Married	Yes	educational	urban	saudi	No	No	Yes	Never	moderate to intense physical activity for at least 30 minutes, 5 times a week	Yes	No	No, I haven't heard of it	Yes	Yes	No	I did not learn	I did not learn	causing bone fractures	i do not know	0	no response when touched	1	not having any respiratory sound	1	the lack of circulation signs	1	I have not seen this	I have not seen this	0	To apply strong compression to the chest at certain intervals (compress)	1	Someone from the family	1	I would begin to give cardiac massage	1	I would begin to give cardiac massage	1	No	0	No	0	I have not received any training
39	60	150	Female	High school or less	employee	9,999 - 5,000	Divorced	Yes	educational	urban	saudi	Yes	Yes	Yes	Never	moderate to intense physical activity for at least 30 minutes, 5 times a week	No	Yes	Social media	Yes	Yes	Yes, more than two years ago	Optional	Theoretical	making a mistake	discontinuation of circulation	1	no response when called	1	not having any respiratory sound	1	the lack of circulation signs	1	Somebody from my family	I called an ambulance (997)	1	To scrub the heart directly opening the chest wall	0	Someone from the family	1	I would begin to give cardiac massage	1	I would call an ambulance (997)	1	Yes	1	Yes	2	Television, Internet, Social Media
39	72	178	Male	Bachelor's degree	employee	15,000 - 10,000	Married	Yes	educational	rural	saudi	No	No	No	Never	No physical activity	No	No	No, I haven't heard of it	Yes	I don’t know	No	I did not learn	I did not learn	making a mistake	chest pain	1	i do not know	0	not having any respiratory movement	1	i do not know	0	I have not seen this	I have not seen this	0	To apply strong compression to the chest at certain intervals (compress)	1	Your friend	1	I would call an ambulance (997)	1	I would call an ambulance (997)	1	No	0	No	0	I have not received any training
18	45	150	Female	High school or less	student	Less than 5,000	Single	unmarried	student	urban	saudi	No	No	Yes	Never	moderate to intense physical activity for at least 30 minutes, 5 times a week	No	No	No, I haven't heard of it	Yes	I don’t know	Yes, more than two years ago	Optional	Both	making a mistake	i do not know	0	no response when called	1	not having any respiratory movement	1	i do not know	0	I have not seen this	I have not seen this	0	To scrub the heart directly opening the chest wall	0	Someone from the family	1	I would begin to give cardiac massage	1	I would call an ambulance (997)	1	No	0	Yes	2	At school
52	75	156	Female	Bachelor's degree	unemployed	More than 15,000	Married	Yes	educational	rural	saudi	No	Yes	Yes	Never	moderate to intense physical activity for at least 30 minutes, 5 times a week	No	Yes	Social media	Yes	Yes	No	I did not learn	I did not learn	making a mistake	discontinuation of circulation	1	no response when touched	1	not having any respiratory movement	1	not feeling a pulse in the vessels of the neck	1	I have not seen this	I have not seen this	0	I have no idea	0	Someone from the family	1	I would call an ambulance (997)	1	I would call an ambulance (997)	1	No	0	No	0	I have not received any training
39	70	168	Male	Postgraduate studies	employee	More than 15,000	Married	Yes	educational	rural	saudi	No	No	Yes	Never	moderate to intense physical activity for at least 30 minutes, 5 times a week	No	Yes	Educational institution [school or university]	Yes	Yes	No	I did not learn	I did not learn	making a mistake	i do not know	0	i do not know	0	not having any respiratory movement	1	i do not know	0	I have not seen this	I have not seen this	0	I have no idea	0	Someone from the family	1	I would call an ambulance (997)	1	I would call an ambulance (997)	1	No	0	No	0	I have not received any training
44	75	175	Male	Bachelor's degree	employee	More than 15,000	Married	Yes	educational	rural	saudi	No	No	No	Never	moderate to intense physical activity for less than 30 minutes, 5 times a week	No	No	No, I haven't heard of it	Yes	Yes	No	I did not learn	I did not learn	making a mistake	i do not know	0	i do not know	0	i do not know	0	i do not know	0	I have not seen this	I have not seen this	0	I have no idea	0	Someone from the family	1	I would call an ambulance (997)	1	I would call somebody or call for help	1	No	0	No	0	I have not received any training
50	85	160	Male	Bachelor's degree	employee	More than 15,000	Married	Yes	educational	urban	saudi	No	No	Yes	Current	No physical activity	No	Yes	Educational institution [school or university]	Yes	Yes	No	I did not learn	I did not learn	making a mistake	discontinuation of circulation	1	i do not know	0	i do not know	0	i do not know	0	I have not seen this	I have not seen this	0	I have no idea	0	Someone from the family	1	I would call an ambulance (997)	1	I would call an ambulance (997)	1	No	0	No	0	I have not received any training
50	165	160	Male	Bachelor's degree	unemployed	15,000 - 10,000	Widowed	unmarried	not working	rural	saudi	Yes	Yes	Yes	Ex-smoker	moderate to intense physical activity for at least 30 minutes, 5 times a week	Yes	Yes	Educational institution [school or university]	Yes	Yes	Yes, more than two years ago	Optional	Practical	making a mistake	chest pain	1	no response when touched	1	not coming air out of the mouth of individual	1	i do not know	0	Somebody from my family	I called an ambulance (997)	1	To apply strong compression to the chest at certain intervals (compress)	1	Someone from the family	1	I would call an ambulance (997)	1	I would call an ambulance (997)	1	Yes	1	Yes	2	At a course given in the workplace
52	64	176	Male	High school or less	employee	15,000 - 10,000	Married	Yes	educational	urban	saudi	No	No	No	Current	moderate to intense physical activity for at least 30 minutes, 5 times a week	Yes	Yes	Educational institution [school or university]	Yes	Yes	Yes, more than two years ago	Optional	Practical	causing harm to organs	loss of consciousness	1	not moving at all	1	not having any respiratory movement	1	not feeling a pulse in the vessels of the arm	1	Somebody from my family	I both gave cardiac massage and conducted mouth to mouth ventilation (I gave CPR)	1	To apply compression directly to the heart opening the chest wall	0	Someone from the family	1	I would begin to give cardiac massage	1	I would begin to give cardiac massage	1	Yes	1	Yes	2	At school
47	89	158	Male	Bachelor's degree	employee	More than 15,000	Married	Yes	educational	urban	saudi	No	No	Yes	Never	No physical activity	No	Yes	Workplace	Yes	Yes	No	I did not learn	I did not learn	making a mistake	loss of consciousness	1	no response when called	1	not having any respiratory movement	1	i do not know	0	I have not seen this	I have not seen this	0	To apply strong compression to the chest at certain intervals (compress)	1	Someone from the family	1	I would call an ambulance (997)	1	I would call an ambulance (997)	1	No	0	No	0	I have not received any training
22	50	153	Female	Bachelor's degree	student	Less than 5,000	Single	unmarried	student	rural	saudi	No	No	No	Ex-smoker	No physical activity	No	No	No, I haven't heard of it	Yes	Yes	No	I did not learn	I did not learn	causing harm to organs	discontinuation of circulation	1	not moving at all	1	not having any respiratory sound	1	i do not know	0	I have not seen this	I have not seen this	0	I have no idea	0	Someone from the family	1	I would call an ambulance (997)	1	I would call an ambulance (997)	1	No	0	No	0	I have not received any training
22	45	166	Female	Bachelor's degree	student	More than 15,000	Single	unmarried	not working	urban	saudi	No	No	No	Never	moderate to intense physical activity for at least 30 minutes, 5 times a week	Yes	Yes	Social media	Yes	Yes	No	I did not learn	I did not learn	making a mistake	discontinuation of circulation	1	no response when called	1	not coming air out of the mouth of individual	1	not feeling a pulse in the vessels of the arm	1	I have not seen this	I have not seen this	0	To apply compression directly to the heart opening the chest wall	0	Someone from the family	1	I would begin to give cardiac massage	1	I would begin to give cardiac massage	1	Yes	1	No	0	I have not received any training
43	95	167	Male	Bachelor's degree	employee	More than 15,000	Married	Yes	educational	rural	saudi	No	Yes	Yes	Current	moderate to intense physical activity for at least 30 minutes, 5 times a week	No	Yes	Educational institution [school or university]	Yes	Yes	No	I did not learn	I did not learn	causing harm to organs	discontinuation of breathing	1	not moving at all	1	not coming air out of the mouth of individual	1	i do not know	0	I have not seen this	I have not seen this	0	To scrub the heart directly opening the chest wall	0	Someone from the family	1	I would call an ambulance (997)	1	I would call an ambulance (997)	1	No	0	No	0	I have not received any training
42	67	162	Male	Bachelor's degree	employee	15,000 - 10,000	Married	Yes	educational	urban	saudi	No	No	Yes	Current	moderate to intense physical activity for at least 30 minutes, 5 times a week	No	Yes	Workplace	Yes	Yes	No	I did not learn	I did not learn	making a mistake	i do not know	0	i do not know	0	not having any respiratory movement	1	i do not know	0	Somebody from my family	I called for help by telephone	1	To apply compression directly to the heart opening the chest wall	0	Someone from the family	1	I would call an ambulance (997)	1	I would call an ambulance (997)	1	No	0	No	0	I have not received any training
47	90	170	Male	Bachelor's degree	employee	More than 15,000	Married	Yes	educational	urban	saudi	No	No	Yes	Current	moderate to intense physical activity for less than 30 minutes, 5 times a week	No	Yes	Social media	Yes	Yes	No	I did not learn	I did not learn	causing harm to organs	i do not know	0	i do not know	0	i do not know	0	not feeling a pulse in the vessels of the neck	1	I have not seen this	I have not seen this	0	To apply strong compression to the chest at certain intervals (compress)	1	Someone from the family	1	I would call an ambulance (997)	1	I would call an ambulance (997)	1	No	0	No	0	I have not received any training
49	78	168	Male	Bachelor's degree	employee	More than 15,000	Married	Yes	educational	rural	saudi	No	No	No	Ex-smoker	No physical activity	No	Yes	Educational institution [school or university]	Yes	Yes	No	I did not learn	Theoretical	making a mistake	loss of consciousness	1	no response when called	1	i do not know	0	not feeling a pulse in the vessels of the neck	1	I have not seen this	I have not seen this	0	To scrub the heart directly opening the chest wall	0	Someone from the family	1	I would call somebody or call for help	1	I would call an ambulance (997)	1	No	0	No	0	I have not received any training
80	60	160	Male	Bachelor's degree	employee	15,000 - 10,000	Married	Yes	educational	rural	saudi	No	No	No	Never	moderate to intense physical activity for less than 30 minutes, 5 times a week	No	Yes	Educational institution [school or university]	Yes	Yes	Yes, less than two years ago	Optional	Theoretical	making a mistake	loss of consciousness	1	no response when called	1	not coming air out of the mouth of individual	1	not feeling a pulse in the vessels of the arm	1	Somebody from my family	I called for help by telephone	1	To apply compression directly to the heart opening the chest wall	0	Someone from the family	1	I would call an ambulance (997)	1	I would call an ambulance (997)	1	Yes	1	Yes	2	At school
48	67	178	Male	Bachelor's degree	employee	More than 15,000	Married	Yes	educational	urban	saudi	No	No	No	Current	No physical activity	No	Yes	Social media	Yes	Yes	No	I did not learn	I did not learn	making a mistake	loss of consciousness	1	i do not know	0	not having any respiratory movement	1	the lack of circulation signs	1	I have not seen this	I have not seen this	0	I have no idea	0	Someone from the family	1	I would begin to give cardiac massage	1	I would call an ambulance (997)	1	No	0	No	0	I have not received any training
38	85	173	Male	Bachelor's degree	employee	More than 15,000	Married	Yes	educational	urban	saudi	No	No	No	Current	moderate to intense physical activity for at least 30 minutes, 5 times a week	Yes	Yes	Family and friends	Yes	Yes	Yes, more than two years ago	Optional	Theoretical	making a mistake	chest pain	1	no response when touched	1	not having any respiratory movement	1	the lack of circulation signs	1	I have not seen this	I have not seen this	0	To apply compression directly to the heart opening the chest wall	0	Someone from the family	1	I would call an ambulance (997)	1	I would call an ambulance (997)	1	Yes	1	Yes	2	In a sports club
62	61	166	Male	High school or less	unemployed	Less than 5,000	Married	Yes	not working	urban	saudi	No	No	Yes	Never	moderate to intense physical activity for at least 30 minutes, 5 times a week	No	Yes	Television	Yes	Yes	Yes, more than two years ago	Optional	Both	causing bone fractures	i do not know	0	not moving at all	1	not having any respiratory movement	1	i do not know	0	I have not seen this	I have not seen this	0	To apply strong compression to the chest at certain intervals (compress)	1	Someone from the family	1	I would call an ambulance (997)	1	I would call an ambulance (997)	1	No	0	No	0	I have not received any training
45	72	168	Male	Postgraduate studies	employee	More than 15,000	Married	Yes	educational	rural	saudi	No	No	Yes	Never	moderate to intense physical activity for at least 30 minutes, 5 times a week	No	Yes	Social media	I don’t know	Yes	Yes, less than two years ago	Optional	Theoretical	making a mistake	discontinuation of circulation	1	not moving at all	1	not coming air out of the mouth of individual	1	not feeling a pulse in the vessels of the neck	1	I have not seen this	I have not seen this	0	To apply compression directly to the heart opening the chest wall	0	Someone from the family	1	I would call an ambulance (997)	1	I would call an ambulance (997)	1	No	0	Yes	2	At university
49	70	167	Male	High school or less	employee	15,000 - 10,000	Married	Yes	financial	urban	saudi	No	Yes	Yes	Current	moderate to intense physical activity for at least 30 minutes, 5 times a week	No	Yes	Social media	Yes	Yes	No	I did not learn	I did not learn	making a mistake	i do not know	0	i do not know	0	not having any respiratory movement	1	i do not know	0	I have not seen this	I have not seen this	0	To scrub the chest at certain intervals	0	Someone from the family	1	I would call an ambulance (997)	1	I would call an ambulance (997)	1	No	0	No	0	I have not received any training
57	76	160	Male	Bachelor's degree	unemployed	More than 15,000	Married	Yes	educational	urban	saudi	No	Yes	Yes	Never	moderate to intense physical activity for at least 30 minutes, 5 times a week	No	Yes	Educational institution [school or university]	Yes	Yes	Yes, more than two years ago	Optional	Both	making a mistake	loss of consciousness	1	no response when called	1	not having any respiratory movement	1	the lack of circulation signs	1	I have not seen this	I have not seen this	0	To apply strong compression to the chest at certain intervals (compress)	1	Someone from the family	1	I would call an ambulance (997)	1	I would call an ambulance (997)	1	No	0	Yes	2	At school
47	80	167	Female	Postgraduate studies	employee	15,000 - 10,000	Married	Yes	educational	urban	saudi	No	Yes	Yes	Never	moderate to intense physical activity for less than 30 minutes, 5 times a week	No	Yes	Workplace	Yes	Yes	Yes, more than two years ago	Optional	Both	making a mistake	chest pain	1	no response when called	1	i do not know	0	i do not know	0	I have not seen this	I have not seen this	0	I have no idea	0	Someone from the family	1	I would call an ambulance (997)	1	I would call an ambulance (997)	1	Yes	1	Yes	2	At a course given in the workplace
40	60	157	Female	Postgraduate studies	employee	15,000 - 10,000	Married	Yes	statutory	urban	saudi	No	No	No	Never	No physical activity	No	Yes	Educational institution [school or university]	Yes	Yes	No	I did not learn	I did not learn	making a mistake	discontinuation of circulation	1	i do not know	0	not having any respiratory movement	1	not feeling a pulse in the vessels of the arm	1	I have not seen this	I have not seen this	0	To apply strong compression to the chest at certain intervals (compress)	1	Someone from the family	1	I would call an ambulance (997)	1	I would call an ambulance (997)	1	No	0	No	0	I have not received any training
50	70	170	Male	Bachelor's degree	employee	More than 15,000	Married	Yes	educational	rural	saudi	No	No	Yes	Never	moderate to intense physical activity for at least 30 minutes, 5 times a week	Yes	Yes	Educational institution [school or university]	Yes	Yes	Yes, more than two years ago	Optional	Both	causing bone fractures	loss of consciousness	1	not moving at all	1	not having any respiratory movement	1	not feeling a pulse in the vessels of the neck	1	I have not seen this	I have not seen this	0	To apply strong compression to the chest at certain intervals (compress)	1	Someone from the family	1	I would begin to give cardiac massage	1	I would begin to give cardiac massage	1	Yes	1	Yes	2	At a course given by the trainers of the Ministry of Health
46	72	169	Male	High school or less	employee	15,000 - 10,000	Married	Yes	industrial	urban	saudi	No	No	Yes	Never	moderate to intense physical activity for less than 30 minutes, 5 times a week	No	Yes	Workplace	Yes	Yes	Yes, less than two years ago	Mandatory	Both	making a mistake	chest pain	1	no response when called	1	i do not know	0	i do not know	0	I have not seen this	I have not seen this	0	I have no idea	0	Someone from the family	1	I would call an ambulance (997)	1	I would call an ambulance (997)	1	No	0	No	0	I have not received any training
18	45	150	Female	High school or less	unemployed	Less than 5,000	Married	Yes	not working	urban	saudi	No	Yes	Yes	Never	moderate to intense physical activity for at least 30 minutes, 5 times a week	Yes	Yes	Social media	Yes	Yes	No	I did not learn	I did not learn	making a mistake	nausea	1	no response when touched	1	not coming air out of the mouth of individual	1	not feeling a pulse in the vessels of the arm	1	Somebody from my family	I have not seen this	0	To apply strong compression to the chest at certain intervals (compress)	1	Someone from the family	1	I would call an ambulance (997)	1	I would call an ambulance (997)	1	No	0	No	0	I have not received any training
26	60	160	Female	Bachelor's degree	unemployed	Less than 5,000	Single	unmarried	not working	urban	saudi	No	No	Yes	Never	No physical activity	No	Yes	Social media	Yes	Yes	No	I did not learn	I did not learn	making a mistake	loss of consciousness	1	no response when called	1	i do not know	0	i do not know	0	I have not seen this	I have not seen this	0	To apply compression directly to the heart opening the chest wall	0	Someone from the family	1	I would call an ambulance (997)	1	I would call an ambulance (997)	1	No	0	No	0	I have not received any training
44	105	178	Male	Bachelor's degree	employee	15,000 - 10,000	Married	Yes	medical	urban	saudi	Yes	Yes	Yes	Current	moderate to intense physical activity for at least 30 minutes, 5 times a week	Yes	Yes	Workplace	Yes	Yes	Yes, more than two years ago	Mandatory	Both	making a mistake	discontinuation of circulation	1	not moving at all	1	not having any respiratory movement	1	not feeling a pulse in the vessels of the neck	1	Somebody from my family	I both gave cardiac massage and conducted mouth to mouth ventilation (I gave CPR)	1	To apply compression directly to the heart opening the chest wall	0	Someone from the family	1	I would begin to give cardiac massage	1	I would begin to give cardiac massage	1	Yes	1	Yes	2	At a course given in the workplace
25	48	167	Female	Bachelor's degree	unemployed	Less than 5,000	Single	unmarried	not working	rural	saudi	No	No	Yes	Never	No physical activity	No	No	No, I haven't heard of it	I don’t know	I don’t know	No	I did not learn	I did not learn	making a mistake	i do not know	0	i do not know	0	i do not know	0	i do not know	0	I have not seen this	I have not seen this	0	To scrub the chest at certain intervals	0	Someone from the family	1	I would call an ambulance (997)	1	I would call an ambulance (997)	1	No	0	No	0	I have not received any training
43	90	160	Male	Bachelor's degree	employee	More than 15,000	Married	Yes	educational	urban	saudi	No	No	Yes	Never	moderate to intense physical activity for less than 30 minutes, 5 times a week	Yes	Yes	Social media	Yes	Yes	No	I did not learn	I did not learn	making a mistake	i do not know	0	i do not know	0	i do not know	0	i do not know	0	Somebody from my family	I told somebody to call for help	1	I have no idea	0	Someone from the family	1	I would call an ambulance (997)	1	I would call an ambulance (997)	1	No	0	No	0	I have not received any training
26	55	152	Female	Bachelor's degree	employee	Less than 5,000	Single	unmarried	statutory	rural	saudi	No	No	Yes	Never	moderate to intense physical activity for at least 30 minutes, 5 times a week	Yes	Yes	Educational institution [school or university]	Yes	Yes	No	I did not learn	I did not learn	making a mistake	i do not know	0	not moving at all	1	not having any respiratory sound	1	i do not know	0	I have not seen this	I have not seen this	0	I have no idea	0	Someone from the family	1	I would call an ambulance (997)	1	I would call an ambulance (997)	1	No	0	No	0	I have not received any training
33	155	156	Female	Bachelor's degree	employee	Less than 5,000	Single	unmarried	financial	rural	saudi	No	No	Yes	Never	No physical activity	No	No	Social media	Yes	Yes	No	I did not learn	I did not learn	making a mistake	i do not know	0	i do not know	0	i do not know	0	i do not know	0	I have not seen this	I have not seen this	0	I have no idea	0	Someone from the family	1	I would call an ambulance (997)	1	I would call an ambulance (997)	1	No	0	No	0	I have not received any training
44	73	170	Male	Bachelor's degree	employee	15,000 - 10,000	Married	Yes	industrial	urban	saudi	No	No	Yes	Never	moderate to intense physical activity for at least 30 minutes, 5 times a week	Yes	Yes	Workplace	Yes	Yes	Yes, more than two years ago	Optional	Theoretical	making a mistake	chest pain	1	no response when called	1	not coming air out of the mouth of individual	1	not feeling a pulse in the vessels of the neck	1	I have not seen this	I have not seen this	0	To scrub the heart directly opening the chest wall	0	Someone from the family	1	I would call an ambulance (997)	1	I would call an ambulance (997)	1	No	0	Yes	2	At a course given in the workplace
38	75	154	Female	Postgraduate studies	employee	9,999 - 5,000	Divorced	Yes	statutory	urban	saudi	No	No	Yes	Never	No physical activity	No	No	No, I haven't heard of it	Yes	Yes	No	I did not learn	I did not learn	making a mistake	chest pain	1	no response when touched	1	not steaming up a mirror placed in front of the mouth of individual	1	not feeling a pulse in the vessels of the arm	1	I have not seen this	I have not seen this	0	To scrub the chest at certain intervals	0	Someone from the family	1	I would call an ambulance (997)	1	I would call an ambulance (997)	1	No	0	No	0	I have not received any training
22	45	156	Female	Bachelor's degree	student	More than 15,000	Single	No	student	rural	saudi	Yes	No	No	Never	moderate to intense physical activity for less than 30 minutes, 5 times a week	No	Yes	Social media	Yes	Yes	Yes, more than two years ago	Optional	Both	contracting a contagious disease	discontinuation of breathing	1	no response when called	1	not having any respiratory movement	1	the lack of circulation signs	1	I have not seen this	I have not seen this	0	To apply strong compression to the chest at certain intervals (compress)	1	Someone from the family	1	I would call an ambulance (997)	1	I would call an ambulance (997)	1	Yes	1	Yes	2	At a Resuscitation Society course
39	110	172	Male	Postgraduate studies	employee	15,000 - 10,000	Married	Yes	educational	urban	saudi	No	No	Yes	Never	No physical activity	No	Yes	Educational institution [school or university]	Yes	Yes	Yes, more than two years ago	Optional	Both	making a mistake	i do not know	0	i do not know	0	not having any respiratory movement	1	not feeling a pulse in the vessels of the neck	1	I have not seen this	I have not seen this	0	To apply strong compression to the chest at certain intervals (compress)	1	Someone from the family	1	I would call an ambulance (997)	1	I would call an ambulance (997)	1	Yes	1	No	0	I have not received any training
41	90	170	Male	Bachelor's degree	employee	15,000 - 10,000	Married	Yes	miliatry	urban	saudi	No	No	Yes	Current	No physical activity	No	No	No, I haven't heard of it	Yes	I don’t know	No	I did not learn	I did not learn	making a mistake	discontinuation of circulation	1	not moving at all	1	i do not know	0	i do not know	0	I have not seen this	I have not seen this	0	I have no idea	0	Someone from the family	1	I would call an ambulance (997)	1	I would call an ambulance (997)	1	No	0	No	0	I have not received any training
52	75	164	Male	High school or less	unemployed	15,000 - 10,000	Married	Yes	miliatry	urban	saudi	No	Yes	Yes	Current	moderate to intense physical activity for less than 30 minutes, 5 times a week	No	No	No, I haven't heard of it	Yes	Yes	Yes, more than two years ago	Mandatory	Theoretical	making a mistake	discontinuation of circulation	1	not moving at all	1	not having any respiratory movement	1	not feeling a pulse in the vessels of the neck	1	I have not seen this	I have not seen this	0	To scrub the chest at certain intervals	0	Someone from the family	1	I would call an ambulance (997)	1	I would call an ambulance (997)	1	Yes	1	Yes	2	During my military service
53	73	170	Male	Bachelor's degree	employee	More than 15,000	Married	Yes	educational	urban	saudi	No	No	Yes	Never	moderate to intense physical activity for at least 30 minutes, 5 times a week	No	Yes	Educational institution [school or university]	Yes	No	No	I did not learn	I did not learn	making a mistake	i do not know	0	i do not know	0	not having any respiratory movement	1	i do not know	0	I have not seen this	I have not seen this	0	I have no idea	0	Someone from the family	1	I would call an ambulance (997)	1	I would call an ambulance (997)	1	No	0	No	0	I have not received any training
40	98	165	Male	Bachelor's degree	employee	15,000 - 10,000	Married	Yes	financial	urban	saudi	No	No	No	Never	No physical activity	No	Yes	Social media	Yes	Yes	Yes, less than two years ago	Optional	Theoretical	making a mistake	i do not know	0	i do not know	0	i do not know	0	i do not know	0	I have not seen this	I have not seen this	0	I have no idea	0	Someone from the family	1	I would call an ambulance (997)	1	I would call an ambulance (997)	1	No	0	No	0	I have not received any training
43	85	165	Male	Bachelor's degree	employee	15,000 - 10,000	Married	Yes	educational	rural	saudi	No	No	No	Never	moderate to intense physical activity for at least 30 minutes, 5 times a week	No	Yes	Educational institution [school or university]	Yes	Yes	Yes, more than two years ago	Optional	Both	making a mistake	discontinuation of breathing	1	no response when called	1	not having any respiratory movement	1	not feeling a pulse in the vessels of the neck	1	I have not seen this	I have not seen this	0	To apply compression directly to the heart opening the chest wall	0	Someone from the family	1	I would call somebody or call for help	1	I would call somebody or call for help	1	No	0	No	0	At university
47	67	165	Male	Bachelor's degree	employee	More than 15,000	Married	Yes	educational	urban	saudi	No	No	Yes	Ex-smoker	moderate to intense physical activity for at least 30 minutes, 5 times a week	Yes	No	No, I haven't heard of it	Yes	Yes	No	I did not learn	I did not learn	making a mistake	i do not know	0	not moving at all	1	not having any respiratory movement	1	not feeling a pulse in the vessels of the arm	1	I have not seen this	I have not seen this	0	To apply strong compression to the chest at certain intervals (compress)	1	Someone from the family	1	I would call an ambulance (997)	1	I would call an ambulance (997)	1	No	0	No	0	I have not received any training
49	70	170	Male	Bachelor's degree	employee	More than 15,000	Married	Yes	educational	rural	saudi	No	No	No	Never	moderate to intense physical activity for less than 30 minutes, 5 times a week	Yes	Yes	Family and friends	Yes	Yes	No	I did not learn	I did not learn	making a mistake	i do not know	0	i do not know	0	i do not know	0	i do not know	0	I have not seen this	I have not seen this	0	I have no idea	0	Someone from the family	1	I would begin to give cardiac massage	1	I would begin to give cardiac massage	1	No	0	No	0	I have not received any training
39	63	154	Female	Bachelor's degree	employee	Less than 5,000	Married	Yes	educational	urban	saudi	No	Yes	No	Never	No physical activity	No	Yes	Educational institution [school or university]	Yes	Yes	Yes, more than two years ago	Optional	Practical	making a mistake	discontinuation of circulation	1	no response when touched	1	not having any respiratory movement	1	i do not know	0	I have not seen this	I have not seen this	0	I have no idea	0	Someone from the family	1	I would call an ambulance (997)	1	I would call an ambulance (997)	1	No	0	No	0	I have not received any training
63	78	155	Female	Bachelor's degree	employee	15,000 - 10,000	Married	Yes	educational	urban	saudi	No	Yes	Yes	Never	No physical activity	No	No	No, I haven't heard of it	Yes	Yes	No	I did not learn	I did not learn	making a mistake	i do not know	0	not moving at all	1	not coming air out of the mouth of individual	1	i do not know	0	I have not seen this	I have not seen this	0	To apply compression directly to the heart opening the chest wall	0	A youth in the sports hall	1	I would call an ambulance (997)	1	I would call an ambulance (997)	1	No	0	No	0	I have not received any training
34	73	160	Female	Bachelor's degree	employee	9,999 - 5,000	Married	Yes	statutory	rural	saudi	No	Yes	Yes	Never	No physical activity	No	Yes	Family and friends	Yes	Yes	No	I did not learn	I did not learn	making a mistake	i do not know	0	no response when called	1	not having any respiratory movement	1	i do not know	0	I have not seen this	I have not seen this	0	I have no idea	0	Someone from the family	1	I would call an ambulance (997)	1	I would call an ambulance (997)	1	No	0	No	0	I have not received any training
22	51	167	Male	Bachelor's degree	student	Less than 5,000	Single	unmarried	student	rural	saudi	No	No	Yes	Never	moderate to intense physical activity for less than 30 minutes, 5 times a week	Yes	Yes	Family and friends	Yes	Yes	Yes, more than two years ago	Optional	Both	making a mistake	discontinuation of circulation	1	not moving at all	1	not coming air out of the mouth of individual	1	not feeling a pulse in the vessels of the neck	1	Somebody from my family	I called for help by telephone	1	To apply strong compression to the chest at certain intervals (compress)	1	Someone from the family	1	I would call an ambulance (997)	1	I would call an ambulance (997)	1	Yes	1	Yes	2	At university
23	85	174	Male	Bachelor's degree	student	More than 15,000	Single	unmarried	student	urban	saudi	No	No	Yes	Never	No physical activity	No	Yes	Educational institution [school or university]	Yes	Yes	Yes, more than two years ago	Mandatory	Both	making a mistake	discontinuation of circulation	1	not moving at all	1	not having any respiratory movement	1	not feeling a pulse in the vessels of the neck	1	I have not seen this	I have not seen this	0	To apply compression directly to the heart opening the chest wall	0	A youth in the sports hall	1	I would call an ambulance (997)	1	I would call an ambulance (997)	1	Yes	1	Yes	2	At university
22	70	169	Male	High school or less	student	More than 15,000	Single	unmarried	student	rural	saudi	No	No	No	Never	moderate to intense physical activity for less than 30 minutes, 5 times a week	Yes	Yes	Social media	Yes	Yes	Yes, less than two years ago	Mandatory	Both	making a mistake	discontinuation of circulation	1	not moving at all	1	not having any respiratory movement	1	not feeling a pulse in the vessels of the neck	1	I have not seen this	I have not seen this	0	To scrub the heart directly opening the chest wall	0	Someone from the family	1	I would call an ambulance (997)	1	I would call an ambulance (997)	1	No	0	Yes	2	At university
43	60	153	Female	High school or less	unemployed	9,999 - 5,000	Married	Yes	not working	urban	saudi	No	Yes	Yes	Never	No physical activity	No	No	No, I haven't heard of it	Yes	Yes	No	I did not learn	I did not learn	making a mistake	i do not know	0	i do not know	0	not having any respiratory movement	1	i do not know	0	I have not seen this	I have not seen this	0	To scrub the chest at certain intervals	0	Someone from the family	1	I would call an ambulance (997)	1	I would call somebody or call for help	1	No	0	No	0	I have not received any training
40	60	160	Female	High school or less	unemployed	Less than 5,000	Married	Yes	not working	rural	saudi	No	No	Yes	Never	No physical activity	No	Yes	Social media	Yes	Yes	No	I did not learn	I did not learn	making a mistake	discontinuation of breathing	1	i do not know	0	not coming air out of the mouth of individual	1	i do not know	0	I have not seen this	I have not seen this	0	I have no idea	0	Someone from the family	1	I would call an ambulance (997)	1	I would call an ambulance (997)	1	No	0	No	0	I have not received any training
22	90	176	Male	Bachelor's degree	student	More than 15,000	Single	unmarried	student	rural	saudi	No	No	Yes	Never	moderate to intense physical activity for less than 30 minutes, 5 times a week	Yes	Yes	Educational institution [school or university]	Yes	Yes	Yes, less than two years ago	Optional	Both	punishment due to legal reasons	discontinuation of circulation	1	not moving at all	1	not having any respiratory movement	1	not feeling a pulse in the vessels of the neck	1	I have not seen this	I have not seen this	0	To apply compression directly to the heart opening the chest wall	0	Someone from the family	1	I would call an ambulance (997)	1	I would call an ambulance (997)	1	Yes	1	Yes	2	At a Resuscitation Society course
33	60	160	Female	Bachelor's degree	student	9,999 - 5,000	Divorced	Yes	not working	urban	saudi	No	No	No	Never	No physical activity	No	Yes	Social media	Yes	Yes	Yes, more than two years ago	Mandatory	Theoretical	stopping a working heart	loss of consciousness	1	no response when called	1	not having any respiratory movement	1	not feeling a pulse in the vessels of the neck	1	I have not seen this	I have not seen this	0	I have no idea	0	A person who has poor personal hygiene at the bus stop	0	I would just watch and leave	0	I would just watch and leave	0	No	0	No	0	In a sports club
22	80	157	Female	Bachelor's degree	student	9,999 - 5,000	Single	unmarried	student	urban	saudi	No	No	No	Never	moderate to intense physical activity for less than 30 minutes, 5 times a week	No	No	No, I haven't heard of it	Yes	Yes	No	I did not learn	I did not learn	making a mistake	discontinuation of circulation	1	not moving at all	1	not having any respiratory movement	1	not feeling a pulse in the vessels of the neck	1	I have not seen this	I have not seen this	0	To apply compression directly to the heart opening the chest wall	0	Someone from the family	1	I would call an ambulance (997)	1	I would call an ambulance (997)	1	No	0	No	0	I have not received any training
49	99	150	Female	Bachelor's degree	unemployed	More than 15,000	Married	Yes	not working	urban	saudi	No	No	Yes	Never	No physical activity	No	Yes	Social media	Yes	Yes	No	I did not learn	I did not learn	causing harm to organs	the individual is not moving	1	i do not know	0	not having any respiratory movement	1	i do not know	0	I have not seen this	I have not seen this	0	To scrub the chest at certain intervals	0	Someone from the family	1	I would call an ambulance (997)	1	I would call an ambulance (997)	1	No	0	No	0	I have not received any training
21	53	149	Female	Bachelor's degree	student	Less than 5,000	Single	unmarried	student	rural	saudi	No	No	Yes	Never	moderate to intense physical activity for at least 30 minutes, 5 times a week	No	Yes	Social media	Yes	Yes	No	I did not learn	I did not learn	making a mistake	chest pain	1	no response when called	1	i do not know	0	i do not know	0	Somebody from my family	I told somebody to call for help	1	I have no idea	0	Someone from the family	1	I would call an ambulance (997)	1	I would call an ambulance (997)	1	No	0	No	0	I have not received any training
34	80	159	Female	High school or less	employee	9,999 - 5,000	Married	Yes	educational	urban	saudi	No	No	Yes	Never	No physical activity	No	Yes	Social media	Yes	No	No	I did not learn	I did not learn	making a mistake	loss of consciousness	1	no response when called	1	not having any respiratory movement	1	not feeling a pulse in the vessels of the arm	1	I have not seen this	I have not seen this	0	I have no idea	0	Someone from the family	1	I would call an ambulance (997)	1	I would call an ambulance (997)	1	No	0	No	0	I have not received any training
38	65	150	Female	Bachelor's degree	unemployed	9,999 - 5,000	Married	Yes	not working	urban	saudi	No	No	No	Never	moderate to intense physical activity for less than 30 minutes, 5 times a week	No	Yes	Social media	Yes	Yes	No	I did not learn	I did not learn	making a mistake	i do not know	0	i do not know	0	i do not know	0	i do not know	0	I have not seen this	I have not seen this	0	To apply strong compression to the chest at certain intervals (compress)	1	Someone from the family	1	I would call an ambulance (997)	1	I would call an ambulance (997)	1	No	0	No	0	I have not received any training
40	45	150	Female	Bachelor's degree	unemployed	Less than 5,000	Divorced	Yes	not working	urban	saudi	No	No	No	Never	No physical activity	No	No	No, I haven't heard of it	I don’t know	I don’t know	No	I did not learn	I did not learn	making a mistake	i do not know	0	i do not know	0	i do not know	0	the lack of circulation signs	1	I have not seen this	I have not seen this	0	I have no idea	0	Your friend	1	I would just watch and leave	0	I would just watch and leave	0	No	0	No	0	I have not received any training
20	76	163	Female	High school or less	student	More than 15,000	Single	unmarried	student	rural	saudi	No	No	Yes	Never	No physical activity	No	Yes	Educational institution [school or university]	Yes	I don’t know	Yes, more than two years ago	Optional	Theoretical	making a mistake	chest pain	1	no response when called	1	not having any respiratory sound	1	i do not know	0	I have not seen this	I have not seen this	0	To apply strong compression to the chest at certain intervals (compress)	1	Someone from the family	1	I would begin to give cardiac massage	1	I would call an ambulance (997)	1	Yes	1	No	0	I have not received any training
22	95	173	Male	Bachelor's degree	student	Less than 5,000	Single	unmarried	medical	urban	saudi	Yes	No	Yes	Ex-smoker	No physical activity	No	Yes	Educational institution [school or university]	Yes	Yes	Yes, less than two years ago	Mandatory	Both	making a mistake	discontinuation of circulation	1	not moving at all	1	not having any respiratory sound	1	not feeling a pulse in the vessels of the neck	1	A stranger	I began to give cardiac massage	1	To apply compression directly to the heart opening the chest wall	0	Someone from the family	1	I would call an ambulance (997)	1	I would call an ambulance (997)	1	Yes	1	Yes	2	At a Resuscitation Society course
18	79	174	Male	High school or less	student	15,000 - 10,000	Single	unmarried	not working	urban	saudi	No	No	Yes	Never	moderate to intense physical activity for less than 30 minutes, 5 times a week	Yes	Yes	Social media	Yes	No	Yes, more than two years ago	Optional	Both	making a mistake	discontinuation of circulation	1	no response when called	1	not steaming up a mirror placed in front of the mouth of individual	1	i do not know	0	A stranger	I told somebody to call for help	1	To apply strong compression to the chest at certain intervals (compress)	1	Someone from the family	1	I would begin to give cardiac massage	1	I would call an ambulance (997)	1	No	0	Yes	2	Other
21	115	173	Male	Bachelor's degree	employee	9,999 - 5,000	Single	unmarried	student	urban	saudi	No	Yes	Yes	Never	moderate to intense physical activity for at least 30 minutes, 5 times a week	No	No	No, I haven't heard of it	Yes	Yes	No	I did not learn	I did not learn	making a mistake	i do not know	0	i do not know	0	i do not know	0	i do not know	0	I have not seen this	I have not seen this	0	I have no idea	0	Someone from the family	1	I would call an ambulance (997)	1	I would call an ambulance (997)	1	No	0	No	0	I have not received any training
46	78	158	Male	Bachelor's degree	employee	More than 15,000	Married	Yes	educational	urban	saudi	No	No	No	Never	moderate to intense physical activity for at least 30 minutes, 5 times a week	Yes	No	No, I haven't heard of it	Yes	Yes	No	I did not learn	I did not learn	making a mistake	i do not know	0	i do not know	0	not having any respiratory movement	1	i do not know	0	I have not seen this	I have not seen this	0	I have no idea	0	Someone from the family	1	I would call an ambulance (997)	1	I would call an ambulance (997)	1	No	0	No	0	I have not received any training
25	81	164	Male	Bachelor's degree	unemployed	15,000 - 10,000	Single	unmarried	not working	urban	saudi	No	No	Yes	Never	moderate to intense physical activity for less than 30 minutes, 5 times a week	Yes	No	No, I haven't heard of it	Yes	I don’t know	No	I did not learn	I did not learn	making a mistake	i do not know	0	i do not know	0	i do not know	0	i do not know	0	I have not seen this	I have not seen this	0	I have no idea	0	Someone from the family	1	I would call an ambulance (997)	1	I would call an ambulance (997)	1	No	0	No	0	I have not received any training
22	84	164	Male	Bachelor's degree	student	More than 15,000	Single	unmarried	student	urban	saudi	No	No	Yes	Never	moderate to intense physical activity for at least 30 minutes, 5 times a week	No	Yes	Workplace	Yes	Yes	Yes, less than two years ago	Optional	Both	making a mistake	discontinuation of circulation	1	not moving at all	1	not coming air out of the mouth of individual	1	not feeling a pulse in the vessels of the neck	1	I have not seen this	I have not seen this	0	To apply strong compression to the chest at certain intervals (compress)	1	Your friend	1	I would begin to give cardiac massage	1	I would begin to give cardiac massage	1	Yes	1	Yes	2	At a Resuscitation Society course
60	65	165	Male	Bachelor's degree	employee	15,000 - 10,000	Married	Yes	educational	rural	saudi	No	Yes	Yes	Ex-smoker	moderate to intense physical activity for at least 30 minutes, 5 times a week	No	Yes	Workplace	Yes	Yes	Yes, more than two years ago	Optional	Both	making a mistake	loss of consciousness	1	i do not know	0	not having any respiratory movement	1	not feeling a pulse in the vessels of the arm	1	I have not seen this	I have not seen this	0	To apply strong compression to the chest at certain intervals (compress)	1	Your friend	1	I would call an ambulance (997)	1	I would call somebody or call for help	1	No	0	No	0	At school
40	90	173	Male	Bachelor's degree	employee	15,000 - 10,000	Married	Yes	educational	urban	saudi	No	No	Yes	Never	moderate to intense physical activity for at least 30 minutes, 5 times a week	Yes	Yes	Social media	Yes	Yes	Yes, more than two years ago	Optional	Both	contracting a contagious disease	loss of consciousness	1	no response when touched	1	not coming air out of the mouth of individual	1	not feeling a pulse in the vessels of the arm	1	I have not seen this	I have not seen this	0	To apply compression directly to the heart opening the chest wall	0	A youth in the sports hall	1	I would call an ambulance (997)	1	I would call an ambulance (997)	1	Yes	1	Yes	2	At a course given by the trainers of the Ministry of Health
50	75	170	Male	Bachelor's degree	employee	More than 15,000	Married	Yes	educational	rural	saudi	No	No	No	Ex-smoker	moderate to intense physical activity for less than 30 minutes, 5 times a week	No	No	No, I haven't heard of it	I don’t know	I don’t know	Yes, more than two years ago	Optional	Theoretical	making a mistake	chest pain	1	no response when touched	1	not having any respiratory movement	1	not feeling a pulse in the vessels of the neck	1	I have not seen this	I have not seen this	0	To apply strong compression to the chest at certain intervals (compress)	1	Someone from the family	1	I would begin to give cardiac massage	1	I would call an ambulance (997)	1	Yes	1	No	0	At a course given in the workplace
40	68	166	Male	Bachelor's degree	employee	15,000 - 10,000	Married	Yes	educational	urban	saudi	No	No	Yes	Never	moderate to intense physical activity for at least 30 minutes, 5 times a week	No	Yes	Workplace	Yes	Yes	Yes, more than two years ago	Optional	Both	making a mistake	i do not know	0	i do not know	0	i do not know	0	i do not know	0	I have not seen this	I have not seen this	0	To apply strong compression to the chest at certain intervals (compress)	1	Someone from the family	1	I would begin to give cardiac massage	1	I would begin to give cardiac massage	1	Yes	1	Yes	2	At school
35	95	170	Male	Bachelor's degree	unemployed	9,999 - 5,000	Married	Yes	free trade	urban	saudi	No	No	No	Never	No physical activity	No	Yes	Social media	Yes	Yes	Yes, more than two years ago	Mandatory	Theoretical	making a mistake	i do not know	0	i do not know	0	i do not know	0	i do not know	0	I have not seen this	I have not seen this	0	I have no idea	0	A stranger in the supermarket	1	I would call an ambulance (997)	1	I would call an ambulance (997)	1	No	0	No	0	Other
23	73	167	Male	Bachelor's degree	student	More than 15,000	Single	unmarried	student	rural	saudi	No	No	Yes	Current	moderate to intense physical activity for at least 30 minutes, 5 times a week	Yes	No	No, I haven't heard of it	Yes	Yes	No	I did not learn	I did not learn	making a mistake	discontinuation of circulation	1	i do not know	0	not having any respiratory movement	1	not feeling a pulse in the vessels of the neck	1	I have not seen this	I have not seen this	0	To apply strong compression to the chest at certain intervals (compress)	1	A gamin who is drug dependent and uses glue, hashish and heroin	0	I would call an ambulance (997)	1	I would call an ambulance (997)	1	No	0	No	0	I have not received any training
55	80	167	Male	Bachelor's degree	employee	More than 15,000	Married	Yes	educational	urban	saudi	No	No	Yes	Never	moderate to intense physical activity for less than 30 minutes, 5 times a week	Yes	Yes	Educational institution [school or university]	Yes	Yes	Yes, more than two years ago	Optional	Both	causing bone fractures	discontinuation of circulation	1	no response when touched	1	not steaming up a mirror placed in front of the mouth of individual	1	not feeling a pulse in the vessels of the neck	1	I have not seen this	I have not seen this	0	To scrub the chest at certain intervals	0	Someone from the family	1	I would call an ambulance (997)	1	I would call an ambulance (997)	1	No	0	No	0	I have not received any training
47	60	177	Male	Bachelor's degree	employee	More than 15,000	Married	Yes	educational	urban	saudi	No	No	Yes	Ex-smoker	moderate to intense physical activity for at least 30 minutes, 5 times a week	Yes	Yes	Workplace	Yes	Yes	Yes, more than two years ago	Optional	Practical	causing harm to organs	cyanosis	1	no response when called	1	not having any respiratory movement	1	not feeling a pulse in the vessels of the neck	1	I have not seen this	I have not seen this	0	I have no idea	0	Someone from the family	1	I would call an ambulance (997)	1	I would call an ambulance (997)	1	Yes	1	Yes	2	At school
40	78	160	Male	Bachelor's degree	employee	More than 15,000	Married	Yes	educational	urban	saudi	No	No	Yes	Never	No physical activity	No	Yes	Television	Yes	Yes	Yes, more than two years ago	Optional	Theoretical	making a mistake	discontinuation of circulation	1	not moving at all	1	not coming air out of the mouth of individual	1	i do not know	0	I have not seen this	I have not seen this	0	I have no idea	0	Someone from the family	1	I would call an ambulance (997)	1	I would call an ambulance (997)	1	No	0	Yes	2	At school
46	172	165	Male	Bachelor's degree	employee	15,000 - 10,000	Married	Yes	educational	rural	saudi	No	No	No	Never	moderate to intense physical activity for at least 30 minutes, 5 times a week	No	Yes	Social media	Yes	Yes	Yes, more than two years ago	Optional	Both	making a mistake	discontinuation of circulation	1	not moving at all	1	not having any respiratory movement	1	the lack of circulation signs	1	I have not seen this	I have not seen this	0	I have no idea	0	Someone from the family	1	I would call an ambulance (997)	1	I would call an ambulance (997)	1	No	0	No	0	I have not received any training
56	75	162	Male	Bachelor's degree	employee	More than 15,000	Married	Yes	educational	urban	saudi	No	No	Yes	Ex-smoker	No physical activity	No	Yes	Educational institution [school or university]	Yes	Yes	Yes, more than two years ago	Optional	Both	making a mistake	i do not know	0	no response when touched	1	i do not know	0	i do not know	0	I have not seen this	I have not seen this	0	To apply strong compression to the chest at certain intervals (compress)	1	Someone from the family	1	I would call an ambulance (997)	1	I would call an ambulance (997)	1	No	0	Yes	2	At a course given in the workplace
39	104	177	Male	Postgraduate studies	employee	More than 15,000	Married	Yes	educational	urban	saudi	No	No	Yes	Never	No physical activity	Yes	Yes	Educational institution [school or university]	Yes	Yes	Yes, less than two years ago	Optional	Theoretical	making a mistake	discontinuation of circulation	1	not moving at all	1	not having any respiratory movement	1	the lack of circulation signs	1	I have not seen this	I have not seen this	0	To apply strong compression to the chest at certain intervals (compress)	1	Someone from the family	1	I would call an ambulance (997)	1	I would call an ambulance (997)	1	Yes	1	Yes	2	At school
48	99	183	Male	Bachelor's degree	employee	15,000 - 10,000	Married	Yes	educational	rural	saudi	No	Yes	Yes	Current	moderate to intense physical activity for at least 30 minutes, 5 times a week	Yes	Yes	Workplace	Yes	Yes	Yes, less than two years ago	Optional	Both	making a mistake	discontinuation of circulation	1	no response when called	1	not having any respiratory movement	1	not feeling a pulse in the vessels of the neck	1	I have not seen this	I have not seen this	0	To apply strong compression to the chest at certain intervals (compress)	1	Someone from the family	1	I would call an ambulance (997)	1	I would call an ambulance (997)	1	Yes	1	Yes	2	At a Resuscitation Society course
56	67	160	Male	Bachelor's degree	unemployed	More than 15,000	Married	Yes	educational	urban	saudi	No	Yes	Yes	Ex-smoker	moderate to intense physical activity for less than 30 minutes, 5 times a week	No	Yes	Social media	Yes	Yes	No	I did not learn	I did not learn	making a mistake	i do not know	0	i do not know	0	not having any respiratory movement	1	i do not know	0	I have not seen this	I have not seen this	0	I have no idea	0	Someone from the family	1	I would call an ambulance (997)	1	I would call an ambulance (997)	1	No	0	No	0	I have not received any training
38	94	170	Male	Bachelor's degree	employee	15,000 - 10,000	Married	Yes	educational	urban	saudi	No	No	No	Never	No physical activity	Yes	Yes	Workplace	Yes	Yes	Yes, more than two years ago	Optional	Both	making a mistake	chest pain	1	no response when called	1	not having any respiratory sound	1	not feeling a pulse in the vessels of the neck	1	I have not seen this	I have not seen this	0	To apply strong compression to the chest at certain intervals (compress)	1	Someone from the family	1	I would call an ambulance (997)	1	I would call an ambulance (997)	1	Yes	1	Yes	2	At a course given by the trainers of the Ministry of Health
23	70	162	Male	Bachelor's degree	student	Less than 5,000	Single	unmarried	student	urban	saudi	No	No	Yes	Never	No physical activity	Yes	Yes	Educational institution [school or university]	Yes	Yes	Yes, more than two years ago	Mandatory	Both	causing harm to organs	chest pain	1	i do not know	0	not steaming up a mirror placed in front of the mouth of individual	1	not feeling a pulse in the vessels of the arm	1	I have not seen this	I have not seen this	0	To apply strong compression to the chest at certain intervals (compress)	1	A gamin who is drug dependent and uses glue, hashish and heroin	0	I would call an ambulance (997)	1	I would call an ambulance (997)	1	Yes	1	Yes	2	At university
23	56	177	Male	Bachelor's degree	student	More than 15,000	Single	unmarried	student	rural	saudi	No	No	Yes	Never	moderate to intense physical activity for at least 30 minutes, 5 times a week	Yes	Yes	Educational institution [school or university]	Yes	Yes	Yes, less than two years ago	Optional	Both	causing bone fractures	loss of consciousness	1	no response when called	1	not having any respiratory movement	1	not feeling a pulse in the vessels of the neck	1	I have not seen this	I have not seen this	0	To scrub the chest at certain intervals	0	Someone from the family	1	I would begin to give cardiac massage	1	I would call an ambulance (997)	1	Yes	1	Yes	2	At a Resuscitation Society course
45	79	167	Male	Bachelor's degree	employee	15,000 - 10,000	Married	Yes	educational	urban	saudi	No	No	No	Never	No physical activity	No	Yes	Social media	Yes	Yes	No	I did not learn	I did not learn	making a mistake	i do not know	0	i do not know	0	i do not know	0	i do not know	0	I have not seen this	I have not seen this	0	I have no idea	0	Someone from the family	1	I would call an ambulance (997)	1	I would call an ambulance (997)	1	No	0	No	0	I have not received any training
44	89	177	Male	Bachelor's degree	employee	More than 15,000	Married	Yes	educational	rural	saudi	No	No	Yes	Current	moderate to intense physical activity for at least 30 minutes, 5 times a week	No	Yes	Social media	Yes	Yes	Yes, more than two years ago	Optional	Theoretical	making a mistake	discontinuation of breathing	1	no response when called	1	not having any respiratory movement	1	the lack of circulation signs	1	I have not seen this	I have not seen this	0	To apply strong compression to the chest at certain intervals (compress)	1	Someone from the family	1	I would begin to give cardiac massage	1	I would call an ambulance (997)	1	No	0	Yes	2	At school
46	63	168	Male	Bachelor's degree	employee	More than 15,000	Married	Yes	educational	rural	saudi	No	No	Yes	Never	moderate to intense physical activity for at least 30 minutes, 5 times a week	Yes	Yes	Social media	Yes	Yes	Yes, less than two years ago	Optional	Both	making a mistake	loss of consciousness	1	no response when called	1	not having any respiratory movement	1	the lack of circulation signs	1	I have not seen this	I have not seen this	0	To scrub the chest at certain intervals	0	Someone from the family	1	I would begin to give cardiac massage	1	I would begin to give cardiac massage	1	Yes	1	Yes	2	At a course given by the trainers of the Ministry of Health
45	85	155	Male	Bachelor's degree	employee	15,000 - 10,000	Married	Yes	educational	urban	saudi	No	Yes	Yes	Never	No physical activity	No	Yes	Workplace	Yes	Yes	Yes, more than two years ago	Optional	Both	making a mistake	chest pain	1	no response when touched	1	not having any respiratory movement	1	not feeling a pulse in the vessels of the arm	1	I have not seen this	I have not seen this	0	I have no idea	0	Your friend	1	I would call an ambulance (997)	1	I would call an ambulance (997)	1	Yes	1	Yes	2	At a course given in the workplace
20	45	161	Male	Bachelor's degree	student	Less than 5,000	Single	unmarried	student	urban	saudi	No	No	Yes	Never	moderate to intense physical activity for at least 30 minutes, 5 times a week	No	No	No, I haven't heard of it	Yes	Yes	Yes, less than two years ago	Mandatory	Theoretical	causing bone fractures	discontinuation of circulation	1	not moving at all	1	not coming air out of the mouth of individual	1	not feeling a pulse in the vessels of the neck	1	I have not seen this	I have not seen this	0	To apply strong compression to the chest at certain intervals (compress)	1	Someone from the family	1	I would begin to give cardiac massage	1	I would begin to give cardiac massage	1	Yes	1	Yes	2	At university
24	100	174	Male	Bachelor's degree	student	More than 15,000	Single	unmarried	student	rural	saudi	Yes	No	Yes	Never	moderate to intense physical activity for at least 30 minutes, 5 times a week	No	Yes	Educational institution [school or university]	Yes	Yes	Yes, less than two years ago	Mandatory	Practical	making a mistake	discontinuation of circulation	1	no response when touched	1	not coming air out of the mouth of individual	1	not feeling a pulse in the vessels of the neck	1	I have not seen this	I called an ambulance (997)	1	To scrub the heart directly opening the chest wall	0	A stranger in the supermarket	1	I would begin to give cardiac massage	1	I would call an ambulance (997)	1	No	0	Yes	2	Television, Internet, Social Media
38	70	156	Male	High school or less	employee	15,000 - 10,000	Married	Yes	miliatry	urban	saudi	No	No	No	Never	No physical activity	No	Yes	Educational institution [school or university]	Yes	Yes	No	I did not learn	I did not learn	making a mistake	i do not know	0	i do not know	0	i do not know	0	i do not know	0	I have not seen this	I have not seen this	0	I have no idea	0	Your friend	1	I would call an ambulance (997)	1	I would call an ambulance (997)	1	No	0	No	0	I have not received any training
53	107	169	Male	Bachelor's degree	employee	More than 15,000	Married	Yes	educational	urban	saudi	No	Yes	Yes	Never	No physical activity	No	No	No, I haven't heard of it	Yes	Yes	No	I did not learn	I did not learn	making a mistake	i do not know	0	i do not know	0	i do not know	0	i do not know	0	I have not seen this	I have not seen this	0	I have no idea	0	Someone from the family	1	I would call an ambulance (997)	1	I would call an ambulance (997)	1	No	0	No	0	I have not received any training
34	85	156	Female	Bachelor's degree	unemployed	15,000 - 10,000	Married	Yes	not working	urban	saudi	No	No	Yes	Never	No physical activity	No	No	No, I haven't heard of it	Yes	Yes	No	I did not learn	I did not learn	making a mistake	cyanosis	1	no response when called	1	i do not know	0	i do not know	0	I have not seen this	I have not seen this	0	To scrub the heart directly opening the chest wall	0	Someone from the family	1	I would begin to give cardiac massage	1	I would begin to give cardiac massage	1	No	0	No	0	I have not received any training
23	48	163	Male	High school or less	student	9,999 - 5,000	Single	unmarried	student	rural	saudi	No	No	No	Never	moderate to intense physical activity for at least 30 minutes, 5 times a week	Yes	Yes	Educational institution [school or university]	Yes	Yes	Yes, less than two years ago	Optional	Both	causing harm to organs	discontinuation of circulation	1	no response when touched	1	not having any respiratory movement	1	not feeling a pulse in the vessels of the arm	1	I have not seen this	I have not seen this	0	To scrub the chest at certain intervals	0	Someone from the family	1	I would call an ambulance (997)	1	I would begin to give cardiac massage	1	Yes	1	Yes	2	At university
40	108	174	Male	Bachelor's degree	employee	15,000 - 10,000	Married	Yes	miliatry	urban	saudi	No	No	No	Ex-smoker	No physical activity	No	Yes	Educational institution [school or university]	Yes	Yes	Yes, more than two years ago	Optional	Both	making a mistake	chest pain	1	no response when touched	1	not having any respiratory sound	1	not feeling a pulse in the vessels of the arm	1	A stranger	I told somebody to call for help	1	To apply compression directly to the heart opening the chest wall	0	Someone from the family	1	I would begin to give cardiac massage	1	I would call an ambulance (997)	1	No	0	Yes	2	At school
26	101	165	Male	Bachelor's degree	unemployed	Less than 5,000	Single	unmarried	not working	rural	saudi	No	No	Yes	Current	No physical activity	Yes	Yes	Educational institution [school or university]	Yes	Yes	No	I did not learn	I did not learn	causing harm to organs	chest pain	1	no response when called	1	not having any respiratory sound	1	not feeling a pulse in the vessels of the neck	1	I have not seen this	I have not seen this	0	I have no idea	0	Someone from the family	1	I would call an ambulance (997)	1	I would call an ambulance (997)	1	No	0	No	0	I have not received any training
22	58	158	Male	Bachelor's degree	student	9,999 - 5,000	Single	unmarried	student	rural	saudi	No	No	Yes	Never	No physical activity	No	Yes	Educational institution [school or university]	Yes	Yes	Yes, more than two years ago	Mandatory	Both	making a mistake	discontinuation of breathing	1	not moving at all	1	not having any respiratory movement	1	not feeling a pulse in the vessels of the arm	1	Somebody from my friends or acquai	I have not seen this	0	To apply strong compression to the chest at certain intervals (compress)	1	Someone from the family	1	I would begin to give cardiac massage	1	I would call an ambulance (997)	1	Yes	1	Yes	2	At university
23	70	168	Male	Bachelor's degree	student	More than 15,000	Single	unmarried	student	rural	saudi	No	No	No	Never	moderate to intense physical activity for at least 30 minutes, 5 times a week	No	Yes	Educational institution [school or university]	Yes	Yes	Yes, less than two years ago	Mandatory	Both	making a mistake	discontinuation of circulation	1	not moving at all	1	not having any respiratory sound	1	not feeling a pulse in the vessels of the neck	1	I have not seen this	I have not seen this	0	To apply strong compression to the chest at certain intervals (compress)	1	Someone from the family	1	I would begin to give cardiac massage	1	I would call an ambulance (997)	1	Yes	1	Yes	2	At university
22	109	188	Male	High school or less	student	Less than 5,000	Single	unmarried	student	urban	saudi	No	No	Yes	Never	No physical activity	No	Yes	Educational institution [school or university]	Yes	Yes	Yes, more than two years ago	Mandatory	Theoretical	making a mistake	discontinuation of circulation	1	no response when called	1	not having any respiratory movement	1	the lack of circulation signs	1	I have not seen this	I have not seen this	0	To apply strong compression to the chest at certain intervals (compress)	1	Someone from the family	1	I would call an ambulance (997)	1	I would call an ambulance (997)	1	Yes	1	Yes	2	At university
35	92	170	Male	Bachelor's degree	employee	9,999 - 5,000	Single	unmarried	miliatry	urban	saudi	No	Yes	Yes	Ex-smoker	No physical activity	No	No	No, I haven't heard of it	I don’t know	I don’t know	No	I did not learn	I did not learn	making a mistake	chest pain	1	i do not know	0	i do not know	0	i do not know	0	I have not seen this	I have not seen this	0	I have no idea	0	A stranger in the supermarket	1	I would call somebody or call for help	1	I would call an ambulance (997)	1	No	0	No	0	I have not received any training
23	79	179	Male	Bachelor's degree	student	15,000 - 10,000	Single	unmarried	student	rural	saudi	No	No	Yes	Never	moderate to intense physical activity for less than 30 minutes, 5 times a week	Yes	Yes	Educational institution [school or university]	Yes	Yes	Yes, less than two years ago	Optional	Both	causing harm to organs	discontinuation of circulation	1	not moving at all	1	not coming air out of the mouth of individual	1	not feeling a pulse in the vessels of the neck	1	I have not seen this	I have not seen this	0	To apply strong compression to the chest at certain intervals (compress)	1	A stranger in the supermarket	1	I would call an ambulance (997)	1	I would call an ambulance (997)	1	Yes	1	Yes	2	At a Resuscitation Society course
22	48	160	Female	Bachelor's degree	student	More than 15,000	Single	unmarried	student	urban	saudi	No	No	Yes	Never	No physical activity	No	Yes	Educational institution [school or university]	Yes	Yes	Yes, less than two years ago	Optional	Both	causing bone fractures	chest pain	1	no response when called	1	not having any respiratory movement	1	not feeling a pulse in the vessels of the arm	1	I have not seen this	I have not seen this	0	To apply strong compression to the chest at certain intervals (compress)	1	Someone from the family	1	I would begin to give cardiac massage	1	I would begin to give cardiac massage	1	Yes	1	Yes	2	At a Resuscitation Society course
40	87	169	Male	Bachelor's degree	employee	15,000 - 10,000	Married	Yes	medical	urban	saudi	No	No	No	Ex-smoker	No physical activity	No	No	No, I haven't heard of it	Yes	I don’t know	No	I did not learn	I did not learn	making a mistake	i do not know	0	i do not know	0	i do not know	0	i do not know	0	I have not seen this	I have not seen this	0	I have no idea	0	Someone from the family	1	I would call an ambulance (997)	1	I would call an ambulance (997)	1	No	0	No	0	I have not received any training
51	105	170	Male	Bachelor's degree	employee	More than 15,000	Married	Yes	educational	urban	saudi	No	No	Yes	Current	No physical activity	No	Yes	Educational institution [school or university]	Yes	Yes	Yes, more than two years ago	Optional	Practical	making a mistake	chest pain	1	no response when called	1	not having any respiratory movement	1	i do not know	0	I have not seen this	I have not seen this	0	To apply compression directly to the heart opening the chest wall	0	Someone from the family	1	I would call an ambulance (997)	1	I would call an ambulance (997)	1	Yes	1	Yes	2	At a course given in the workplace
32	127	186	Male	Bachelor's degree	employee	9,999 - 5,000	Married	Yes	statutory	urban	saudi	No	No	Yes	Never	moderate to intense physical activity for at least 30 minutes, 5 times a week	Yes	No	No, I haven't heard of it	I don’t know	I don’t know	No	I did not learn	I did not learn	making a mistake	i do not know	0	i do not know	0	i do not know	0	i do not know	0	I have not seen this	I have not seen this	0	To apply strong compression to the chest at certain intervals (compress)	1	Someone from the family	1	I would call an ambulance (997)	1	I would call an ambulance (997)	1	No	0	No	0	I have not received any training
39	100	167	Male	Bachelor's degree	employee	9,999 - 5,000	Married	Yes	miliatry	urban	saudi	No	No	No	Never	moderate to intense physical activity for less than 30 minutes, 5 times a week	Yes	No	No, I haven't heard of it	Yes	Yes	No	I did not learn	I did not learn	making a mistake	cyanosis	1	i do not know	0	i do not know	0	i do not know	0	I have not seen this	I have not seen this	0	I have no idea	0	A stranger in the supermarket	1	I would just watch and leave	0	I would just watch and leave	0	Yes	1	Yes	2	I have not received any training
23	35	153	Female	Bachelor's degree	student	Less than 5,000	Single	unmarried	student	rural	saudi	Yes	No	Yes	Never	moderate to intense physical activity for at least 30 minutes, 5 times a week	No	Yes	Educational institution [school or university]	Yes	Yes	Yes, less than two years ago	Optional	Practical	making a mistake	discontinuation of circulation	1	no response when touched	1	not having any respiratory movement	1	not feeling a pulse in the vessels of the neck	1	Somebody from my family	I told somebody to call for help	1	To apply compression directly to the heart opening the chest wall	0	Someone from the family	1	I would call an ambulance (997)	1	I would call an ambulance (997)	1	Yes	1	Yes	2	At a Resuscitation Society course
24	73	168	Male	Bachelor's degree	employee	9,999 - 5,000	Married	No	educational	urban	saudi	No	No	Yes	Never	moderate to intense physical activity for at least 30 minutes, 5 times a week	No	Yes	Educational institution [school or university]	Yes	No	Yes, less than two years ago	Mandatory	Both	punishment due to legal reasons	discontinuation of circulation	1	no response when touched	1	not steaming up a mirror placed in front of the mouth of individual	1	not feeling a pulse in the vessels of the neck	1	I have not seen this	I have not seen this	0	To apply strong compression to the chest at certain intervals (compress)	1	Someone from the family	1	I would call an ambulance (997)	1	I would call an ambulance (997)	1	Yes	1	Yes	2	At university
22	49	160	Female	High school or less	student	More than 15,000	Single	unmarried	student	rural	saudi	No	No	No	Never	No physical activity	No	Yes	Educational institution [school or university]	Yes	Yes	Yes, less than two years ago	Optional	Both	stopping a working heart	discontinuation of circulation	1	not moving at all	1	not having any respiratory movement	1	not feeling a pulse in the vessels of the neck	1	I have not seen this	I have not seen this	0	To apply strong compression to the chest at certain intervals (compress)	1	Someone from the family	1	I would call an ambulance (997)	1	I would call an ambulance (997)	1	No	0	Yes	2	At university
21	85	175	Male	High school or less	student	Less than 5,000	Single	unmarried	student	urban	saudi	No	No	No	Current	moderate to intense physical activity for less than 30 minutes, 5 times a week	Yes	No	No, I haven't heard of it	Yes	I don’t know	No	I did not learn	I did not learn	making a mistake	i do not know	0	i do not know	0	i do not know	0	i do not know	0	I have not seen this	I have not seen this	0	To apply strong compression to the chest at certain intervals (compress)	1	Your friend	1	I would call an ambulance (997)	1	I would call an ambulance (997)	1	No	0	No	0	I have not received any training
23	62	170	Male	Bachelor's degree	student	Less than 5,000	Single	No	student	rural	saudi	No	No	No	Never	moderate to intense physical activity for less than 30 minutes, 5 times a week	Yes	Yes	Educational institution [school or university]	Yes	Yes	Yes, more than two years ago	Mandatory	Both	making a mistake	discontinuation of circulation	1	not moving at all	1	not having any respiratory movement	1	not feeling a pulse in the vessels of the arm	1	I have not seen this	I have not seen this	0	To apply strong compression to the chest at certain intervals (compress)	1	Someone from the family	1	I would begin to give cardiac massage	1	I would call an ambulance (997)	1	Yes	1	Yes	2	At university
22	78	151	Female	Bachelor's degree	student	More than 15,000	Single	unmarried	student	rural	saudi	No	No	No	Never	No physical activity	No	Yes	Educational institution [school or university]	Yes	Yes	Yes, less than two years ago	Optional	Both	making a mistake	discontinuation of circulation	1	no response when touched	1	not having any respiratory movement	1	not feeling a pulse in the vessels of the neck	1	I have not seen this	I have not seen this	0	To apply strong compression to the chest at certain intervals (compress)	1	Someone from the family	1	I would call an ambulance (997)	1	I would call an ambulance (997)	1	Yes	1	Yes	2	At university
23	113	173	Male	Bachelor's degree	student	15,000 - 10,000	Single	unmarried	medical	rural	saudi	No	Yes	No	Never	No physical activity	No	Yes	Educational institution [school or university]	Yes	Yes	Yes, more than two years ago	Optional	Both	causing bone fractures	discontinuation of circulation	1	no response when called	1	not having any respiratory movement	1	not feeling a pulse in the vessels of the arm	1	I have not seen this	I have not seen this	0	To scrub the chest at certain intervals	0	Someone from the family	1	I would begin to give cardiac massage	1	I would begin to give cardiac massage	1	Yes	1	Yes	2	At university
22	95	162	Male	Bachelor's degree	student	Less than 5,000	Single	No	medical	rural	saudi	No	No	No	Never	No physical activity	No	No	Social media	Yes	Yes	No	Mandatory	Theoretical	making a mistake	cyanosis	1	i do not know	0	not having any respiratory movement	1	the lack of circulation signs	1	Somebody from my friends or acquai	I began to give cardiac massage	1	To scrub the heart directly opening the chest wall	0	Someone from the family	1	I would call somebody or call for help	1	I would call an ambulance (997)	1	No	0	No	0	At school
22	75	173	Male	High school or less	unemployed	More than 15,000	Single	unmarried	student	rural	saudi	No	Yes	Yes	Never	No physical activity	No	Yes	Educational institution [school or university]	Yes	Yes	Yes, more than two years ago	Mandatory	Both	making a mistake	discontinuation of circulation	1	no response when called	1	not having any respiratory movement	1	not feeling a pulse in the vessels of the neck	1	I have not seen this	I have not seen this	0	To apply compression directly to the heart opening the chest wall	0	Someone from the family	1	I would begin to give cardiac massage	1	I would begin to give cardiac massage	1	Yes	1	Yes	2	At university
52	90	175	Male	Bachelor's degree	employee	More than 15,000	Married	Yes	educational	rural	saudi	No	Yes	Yes	Current	No physical activity	No	Yes	Social media	Yes	Yes	Yes, more than two years ago	Mandatory	Theoretical	causing bone fractures	chest pain	1	no response when called	1	not having any respiratory movement	1	not feeling a pulse in the vessels of the neck	1	I have not seen this	I have not seen this	0	To apply strong compression to the chest at certain intervals (compress)	1	A stranger in the supermarket	1	I would call an ambulance (997)	1	I would call an ambulance (997)	1	No	0	No	0	I have not received any training
42	83	173	Male	Bachelor's degree	employee	15,000 - 10,000	Married	Yes	educational	rural	saudi	No	No	No	Never	moderate to intense physical activity for less than 30 minutes, 5 times a week	Yes	Yes	Social media	Yes	Yes	No	I did not learn	I did not learn	causing harm to organs	i do not know	0	i do not know	0	i do not know	0	i do not know	0	I have not seen this	I have not seen this	0	I have no idea	0	Someone from the family	1	I would call an ambulance (997)	1	I would call an ambulance (997)	1	No	0	No	0	I have not received any training
23	44	150	Female	Bachelor's degree	student	More than 15,000	Single	unmarried	student	rural	saudi	No	No	Yes	Never	moderate to intense physical activity for less than 30 minutes, 5 times a week	No	Yes	Educational institution [school or university]	Yes	Yes	Yes, less than two years ago	Mandatory	Both	making a mistake	discontinuation of circulation	1	no response when called	1	not coming air out of the mouth of individual	1	not feeling a pulse in the vessels of the neck	1	A stranger	I just watched and left	0	To apply strong compression to the chest at certain intervals (compress)	1	Someone from the family	1	I would call an ambulance (997)	1	I would call an ambulance (997)	1	Yes	1	Yes	2	At university
39	59	160	Female	Bachelor's degree	employee	9,999 - 5,000	Married	Yes	educational	urban	saudi	No	No	No	Never	moderate to intense physical activity for less than 30 minutes, 5 times a week	No	Yes	Educational institution [school or university]	No	No	No	Optional	Theoretical	making a mistake	cyanosis	1	not moving at all	1	not steaming up a mirror placed in front of the mouth of individual	1	not feeling a pulse in the vessels of the arm	1	A stranger	I just watched and left	0	To apply compression directly to the heart opening the chest wall	0	A person who has poor personal hygiene at the bus stop	0	I would call somebody or call for help	1	I would call somebody or call for help	1	No	0	No	0	I have not received any training
23	55	165	Male	Bachelor's degree	student	15,000 - 10,000	Single	unmarried	medical	rural	saudi	No	No	No	Never	No physical activity	No	Yes	Educational institution [school or university]	Yes	Yes	Yes, less than two years ago	Optional	Both	causing harm to organs	nausea	1	i do not know	0	not coming air out of the mouth of individual	1	not feeling a pulse in the vessels of the neck	1	I have not seen this	I have not seen this	0	To scrub the chest at certain intervals	0	Someone from the family	1	I would call somebody or call for help	1	I would call somebody or call for help	1	No	0	No	0	I have not received any training
25	61	180	Male	Bachelor's degree	student	More than 15,000	Single	unmarried	student	rural	saudi	Yes	No	Yes	Never	moderate to intense physical activity for at least 30 minutes, 5 times a week	Yes	Yes	Educational institution [school or university]	Yes	Yes	Yes, less than two years ago	Mandatory	Both	making a mistake	discontinuation of circulation	1	no response when touched	1	not having any respiratory movement	1	not feeling a pulse in the vessels of the neck	1	A stranger	I began to give cardiac massage	1	To apply strong compression to the chest at certain intervals (compress)	1	Someone from the family	1	I would call an ambulance (997)	1	I would call an ambulance (997)	1	Yes	1	Yes	2	At a Resuscitation Society course
40	52	165	Female	Bachelor's degree	unemployed	9,999 - 5,000	Married	Yes	not working	urban	saudi	No	No	No	Never	moderate to intense physical activity for less than 30 minutes, 5 times a week	No	Yes	Social media	Yes	Yes	Yes, more than two years ago	Optional	Theoretical	making a mistake	i do not know	0	not moving at all	1	not having any respiratory movement	1	not feeling a pulse in the vessels of the arm	1	I have not seen this	I have not seen this	0	To scrub the chest at certain intervals	0	Someone from the family	1	I would call an ambulance (997)	1	I would call an ambulance (997)	1	No	0	Yes	2	Television, Internet, Social Media
23	40	149	Female	High school or less	student	More than 15,000	Single	unmarried	student	urban	saudi	No	No	No	Never	No physical activity	No	Yes	Educational institution [school or university]	Yes	Yes	Yes, less than two years ago	Mandatory	Both	making a mistake	discontinuation of circulation	1	no response when touched	1	not having any respiratory movement	1	not feeling a pulse in the vessels of the neck	1	I have not seen this	I have not seen this	0	To apply strong compression to the chest at certain intervals (compress)	1	Someone from the family	1	I would begin to give cardiac massage	1	I would begin to give cardiac massage	1	Yes	1	Yes	2	At university
23	90	160	Male	High school or less	student	More than 15,000	Single	unmarried	student	urban	saudi	No	No	No	Never	No physical activity	No	No	No, I haven't heard of it	Yes	Yes	No	I did not learn	I did not learn	making a mistake	i do not know	0	i do not know	0	not having any respiratory movement	1	i do not know	0	I have not seen this	I have not seen this	0	To apply strong compression to the chest at certain intervals (compress)	1	Someone from the family	1	I would call somebody or call for help	1	I would call an ambulance (997)	1	No	0	No	0	I have not received any training
22	107	177	Male	Bachelor's degree	student	More than 15,000	Single	unmarried	student	urban	saudi	No	No	Yes	Never	No physical activity	No	Yes	Educational institution [school or university]	Yes	Yes	Yes, more than two years ago	Optional	Both	punishment due to legal reasons	discontinuation of circulation	1	no response when touched	1	not steaming up a mirror placed in front of the mouth of individual	1	not feeling a pulse in the vessels of the neck	1	I have not seen this	I have not seen this	0	To apply compression directly to the heart opening the chest wall	0	Someone from the family	1	I would call an ambulance (997)	1	I would call an ambulance (997)	1	Yes	1	Yes	2	At a Resuscitation Society course
18	51	153	Female	High school or less	student	More than 15,000	Single	No	student	urban	saudi	No	No	Yes	Never	No physical activity	No	No	No, I haven't heard of it	Yes	Yes	Yes, more than two years ago	Optional	Theoretical	making a mistake	discontinuation of circulation	1	no response when called	1	not coming air out of the mouth of individual	1	not feeling a pulse in the vessels of the arm	1	I have not seen this	I have not seen this	0	To apply strong compression to the chest at certain intervals (compress)	1	Someone from the family	1	I would call an ambulance (997)	1	I would call an ambulance (997)	1	No	0	No	0	Other
32	67	165	Male	Bachelor's degree	employee	15,000 - 10,000	Married	Yes	educational	rural	saudi	No	No	Yes	Never	moderate to intense physical activity for at least 30 minutes, 5 times a week	Yes	Yes	Educational institution [school or university]	Yes	Yes	Yes, more than two years ago	Optional	Both	making a mistake	discontinuation of circulation	1	not moving at all	1	not having any respiratory movement	1	not feeling a pulse in the vessels of the neck	1	I have not seen this	I have not seen this	0	I have no idea	0	Someone from the family	1	I would call an ambulance (997)	1	I would call an ambulance (997)	1	No	0	No	0	I have not received any training
30	61	173	Male	Bachelor's degree	student	More than 15,000	Single	unmarried	student	rural	saudi	No	No	Yes	Current	moderate to intense physical activity for less than 30 minutes, 5 times a week	Yes	Yes	Educational institution [school or university]	Yes	Yes	No	I did not learn	I did not learn	making a mistake	chest pain	1	no response when called	1	not having any respiratory movement	1	not feeling a pulse in the vessels of the neck	1	I have not seen this	I have not seen this	0	To apply strong compression to the chest at certain intervals (compress)	1	Someone from the family	1	I would begin to give cardiac massage	1	I would call an ambulance (997)	1	No	0	No	0	I have not received any training
45	85	166	Male	Bachelor's degree	employee	15,000 - 10,000	Married	Yes	educational	rural	saudi	No	Yes	Yes	Never	No physical activity	No	Yes	Educational institution [school or university]	Yes	Yes	Yes, less than two years ago	Optional	Both	causing bone fractures	chest pain	1	no response when touched	1	not having any respiratory movement	1	not feeling a pulse in the vessels of the neck	1	I have not seen this	I have not seen this	0	To scrub the heart directly opening the chest wall	0	Someone from the family	1	I would begin to give cardiac massage	1	I would call an ambulance (997)	1	Yes	1	Yes	2	At school
52	95	165	Male	Bachelor's degree	employee	More than 15,000	Married	Yes	educational	rural	saudi	No	Yes	No	Ex-smoker	moderate to intense physical activity for at least 30 minutes, 5 times a week	No	Yes	Social media	Yes	Yes	Yes, more than two years ago	Mandatory	Theoretical	making a mistake	chest pain	1	not moving at all	1	not having any respiratory movement	1	not feeling a pulse in the vessels of the arm	1	I have not seen this	I have not seen this	0	I have no idea	0	Someone from the family	1	I would call an ambulance (997)	1	I would begin to give cardiac massage	1	Yes	1	Yes	2	Television, Internet, Social Media
22	92	177	Female	Bachelor's degree	student	More than 15,000	Single	unmarried	student	urban	saudi	No	No	No	Never	No physical activity	No	No	No, I haven't heard of it	Yes	Yes	No	I did not learn	I did not learn	causing harm to organs	i do not know	0	i do not know	0	i do not know	0	i do not know	0	I have not seen this	I have not seen this	0	To apply strong compression to the chest at certain intervals (compress)	1	Someone from the family	1	I would call an ambulance (997)	1	I would call an ambulance (997)	1	No	0	No	0	I have not received any training
38	76	163	Male	Bachelor's degree	employee	9,999 - 5,000	Married	No	medical	urban	saudi	No	No	No	Current	No physical activity	No	Yes	Workplace	Yes	Yes	Yes, more than two years ago	Mandatory	Both	contracting a contagious disease	loss of consciousness	1	not moving at all	1	not coming air out of the mouth of individual	1	not feeling a pulse in the vessels of the neck	1	I have not seen this	I have not seen this	0	To apply strong compression to the chest at certain intervals (compress)	1	Someone from the family	1	I would call an ambulance (997)	1	I would call an ambulance (997)	1	Yes	1	Yes	2	At a Resuscitation Society course
37	62	162	Male	Bachelor's degree	employee	15,000 - 10,000	Married	Yes	statutory	urban	saudi	No	No	No	Current	moderate to intense physical activity for at least 30 minutes, 5 times a week	Yes	No	No, I haven't heard of it	Yes	Yes	No	I did not learn	I did not learn	contracting a contagious disease	loss of consciousness	1	i do not know	0	not having any respiratory movement	1	i do not know	0	I have not seen this	I have not seen this	0	I have no idea	0	Someone from the family	1	I would call an ambulance (997)	1	I would call an ambulance (997)	1	No	0	No	0	I have not received any training
22	60	250	Female	Bachelor's degree	student	15,000 - 10,000	Single	unmarried	student	rural	saudi	No	No	Yes	Never	No physical activity	No	Yes	Educational institution [school or university]	Yes	Yes	Yes, less than two years ago	Mandatory	Both	making a mistake	discontinuation of circulation	1	no response when called	1	not having any respiratory movement	1	the lack of circulation signs	1	I have not seen this	I have not seen this	0	To apply strong compression to the chest at certain intervals (compress)	1	Someone from the family	1	I would call an ambulance (997)	1	I would call an ambulance (997)	1	No	0	Yes	2	At university
39	102	178	Male	Bachelor's degree	employee	15,000 - 10,000	Married	Yes	educational	rural	saudi	No	No	Yes	Never	moderate to intense physical activity for less than 30 minutes, 5 times a week	No	Yes	Educational institution [school or university]	Yes	Yes	Yes, less than two years ago	Optional	Both	making a mistake	chest pain	1	not moving at all	1	not coming air out of the mouth of individual	1	the lack of circulation signs	1	I have not seen this	I have not seen this	0	To apply strong compression to the chest at certain intervals (compress)	1	Someone from the family	1	I would begin to give cardiac massage	1	I would call an ambulance (997)	1	Yes	1	Yes	2	Other
19	100	184	Male	High school or less	student	Less than 5,000	Single	unmarried	student	urban	non-saudi	No	No	Yes	Never	moderate to intense physical activity for at least 30 minutes, 5 times a week	Yes	Yes	Social media	Yes	Yes	Yes, less than two years ago	Optional	Both	stopping a working heart	chest pain	1	no response when called	1	not coming air out of the mouth of individual	1	not feeling a pulse in the vessels of the neck	1	I have not seen this	I have not seen this	0	To apply strong compression to the chest at certain intervals (compress)	1	Someone from the family	1	I would call an ambulance (997)	1	I would call an ambulance (997)	1	Yes	1	Yes	2	At a course given by the municipality
22	60	166	Male	High school or less	student	Less than 5,000	Single	unmarried	student	rural	saudi	Yes	No	Yes	Never	moderate to intense physical activity for less than 30 minutes, 5 times a week	Yes	Yes	Educational institution [school or university]	Yes	Yes	Yes, more than two years ago	Optional	Both	making a mistake	discontinuation of circulation	1	i do not know	0	i do not know	0	not feeling a pulse in the vessels of the neck	1	I have not seen this	I have not seen this	0	To apply strong compression to the chest at certain intervals (compress)	1	A stranger in the supermarket	1	I would call an ambulance (997)	1	I would call an ambulance (997)	1	No	0	Yes	2	At a course given by the municipality
45	70	170	Male	High school or less	employee	9,999 - 5,000	Married	Yes	financial	urban	saudi	No	Yes	Yes	Ex-smoker	moderate to intense physical activity for at least 30 minutes, 5 times a week	No	No	Family and friends	Yes	Yes	No	I did not learn	I did not learn	making a mistake	discontinuation of breathing	1	not moving at all	1	not having any respiratory movement	1	not feeling a pulse in the vessels of the arm	1	Somebody from my family	I called an ambulance (997)	1	I have no idea	0	Someone from the family	1	I would just watch and leave	0	I would just watch and leave	0	No	0	No	0	I have not received any training
23	65	175	Male	High school or less	student	9,999 - 5,000	Single	unmarried	student	urban	saudi	No	No	No	Never	moderate to intense physical activity for less than 30 minutes, 5 times a week	No	Yes	Educational institution [school or university]	Yes	Yes	Yes, more than two years ago	Mandatory	Both	making a mistake	discontinuation of circulation	1	not moving at all	1	not having any respiratory sound	1	not feeling a pulse in the vessels of the neck	1	I have not seen this	I have not seen this	0	I have no idea	0	Someone from the family	1	I would call an ambulance (997)	1	I would call an ambulance (997)	1	No	0	Yes	2	At university
57	75	164	Male	High school or less	employee	15,000 - 10,000	Married	Yes	miliatry	urban	saudi	Yes	No	No	Current	moderate to intense physical activity for less than 30 minutes, 5 times a week	No	No	No, I haven't heard of it	I don’t know	I don’t know	No	I did not learn	I did not learn	making a mistake	i do not know	0	not moving at all	1	not having any respiratory movement	1	not feeling a pulse in the vessels of the arm	1	I have not seen this	I have not seen this	0	I have no idea	0	Someone from the family	1	I would call an ambulance (997)	1	I would call an ambulance (997)	1	No	0	No	0	I have not received any training
38	74	168	Male	Postgraduate studies	employee	15,000 - 10,000	Married	Yes	medical	urban	saudi	No	No	No	Current	moderate to intense physical activity for at least 30 minutes, 5 times a week	Yes	Yes	Educational institution [school or university]	Yes	Yes	Yes, more than two years ago	Optional	Practical	making a mistake	loss of consciousness	1	not moving at all	1	not having any respiratory movement	1	not feeling a pulse in the vessels of the neck	1	A stranger	I told somebody to call for help	1	I have no idea	0	Someone from the family	1	I would call an ambulance (997)	1	I would call an ambulance (997)	1	No	0	Yes	2	At university
42	79	169	Female	High school or less	unemployed	9,999 - 5,000	Married	Yes	not working	rural	saudi	No	No	No	Never	No physical activity	No	Yes	Social media	Yes	Yes	No	I did not learn	I did not learn	making a mistake	discontinuation of circulation	1	not moving at all	1	not having any respiratory movement	1	i do not know	0	I have not seen this	I have not seen this	0	I have no idea	0	Someone from the family	1	I would call an ambulance (997)	1	I would call an ambulance (997)	1	No	0	No	0	I have not received any training
39	49	156	Male	Bachelor's degree	employee	9,999 - 5,000	Married	Yes	educational	rural	saudi	No	No	No	Current	No physical activity	Yes	Yes	Educational institution [school or university]	Yes	Yes	No	I did not learn	I did not learn	making a mistake	loss of consciousness	1	no response when called	1	not having any respiratory movement	1	not feeling a pulse in the vessels of the neck	1	I have not seen this	I have not seen this	0	I have no idea	0	A gamin who is drug dependent and uses glue, hashish and heroin	0	I would just watch and leave	0	I would just watch and leave	0	No	0	No	0	Television, Internet, Social Media
35	72	170	Male	Bachelor's degree	employee	15,000 - 10,000	Married	Yes	educational	rural	saudi	No	No	Yes	Never	moderate to intense physical activity for less than 30 minutes, 5 times a week	Yes	Yes	Educational institution [school or university]	Yes	Yes	Yes, less than two years ago	Optional	Both	causing harm to organs	loss of consciousness	1	not moving at all	1	not coming air out of the mouth of individual	1	not feeling a pulse in the vessels of the neck	1	I have not seen this	I have not seen this	0	To apply compression directly to the heart opening the chest wall	0	Your friend	1	I would call an ambulance (997)	1	I would call an ambulance (997)	1	Yes	1	Yes	2	At school
37	109	178	Male	High school or less	employee	15,000 - 10,000	Married	No	statutory	urban	saudi	No	No	Yes	Current	No physical activity	No	No	No, I haven't heard of it	Yes	Yes	No	I did not learn	I did not learn	making a mistake	chest pain	1	no response when called	1	not coming air out of the mouth of individual	1	i do not know	0	I have not seen this	I have not seen this	0	To apply strong compression to the chest at certain intervals (compress)	1	Someone from the family	1	I would call an ambulance (997)	1	I would call an ambulance (997)	1	No	0	No	0	I have not received any training
49	70	178	Male	Bachelor's degree	employee	More than 15,000	Married	Yes	educational	rural	saudi	No	No	No	Never	moderate to intense physical activity for less than 30 minutes, 5 times a week	Yes	Yes	Workplace	Yes	Yes	Yes, more than two years ago	Optional	Both	making a mistake	discontinuation of breathing	1	no response when touched	1	not having any respiratory sound	1	not feeling a pulse in the vessels of the arm	1	I have not seen this	I have not seen this	0	To apply strong compression to the chest at certain intervals (compress)	1	Someone from the family	1	I would begin to give cardiac massage	1	I would call an ambulance (997)	1	No	0	No	0	I have not received any training
43	127	180	Male	High school or less	employee	Less than 5,000	Married	Yes	tourism	rural	saudi	No	No	No	Ex-smoker	No physical activity	No	Yes	Social media	Yes	Yes	No	I did not learn	I did not learn	making a mistake	loss of consciousness	1	not moving at all	1	not having any respiratory movement	1	i do not know	0	I have not seen this	I have not seen this	0	I have no idea	0	Someone from the family	1	I would call an ambulance (997)	1	I would call an ambulance (997)	1	No	0	No	0	I have not received any training
30	60	155	Female	Bachelor's degree	employee	Less than 5,000	Single	unmarried	miliatry	rural	saudi	No	No	Yes	Never	moderate to intense physical activity for less than 30 minutes, 5 times a week	Yes	Yes	Workplace	Yes	Yes	Yes, more than two years ago	Optional	Both	making a mistake	i do not know	0	no response when touched	1	not coming air out of the mouth of individual	1	i do not know	0	I have not seen this	I have not seen this	0	I have no idea	0	Someone from the family	1	I would call an ambulance (997)	1	I would call an ambulance (997)	1	No	0	No	0	In a sports club
46	93	179	Male	Bachelor's degree	employee	More than 15,000	Married	Yes	medical	rural	saudi	No	No	Yes	Ex-smoker	moderate to intense physical activity for less than 30 minutes, 5 times a week	Yes	Yes	Workplace	Yes	Yes	Yes, more than two years ago	Optional	Both	making a mistake	discontinuation of circulation	1	no response when touched	1	not coming air out of the mouth of individual	1	not feeling a pulse in the vessels of the neck	1	I have not seen this	I have not seen this	0	I have no idea	0	Someone from the family	1	I would call an ambulance (997)	1	I would call an ambulance (997)	1	No	0	Yes	2	At a course given by the trainers of the Ministry of Health
60	93	180	Male	Bachelor's degree	employee	15,000 - 10,000	Married	Yes	not working	urban	saudi	No	Yes	Yes	Never	moderate to intense physical activity for at least 30 minutes, 5 times a week	Yes	No	No, I haven't heard of it	Yes	Yes	No	I did not learn	I did not learn	punishment due to legal reasons	i do not know	0	i do not know	0	i do not know	0	i do not know	0	I have not seen this	I have not seen this	0	I have no idea	0	Someone from the family	1	I would call an ambulance (997)	1	I would call an ambulance (997)	1	No	0	No	0	I have not received any training
35	97	174	Male	Bachelor's degree	employee	More than 15,000	Married	Yes	miliatry	rural	saudi	No	No	No	Never	No physical activity	No	Yes	Educational institution [school or university]	Yes	Yes	Yes, more than two years ago	Optional	Both	causing harm to organs	discontinuation of circulation	1	i do not know	0	i do not know	0	i do not know	0	I have not seen this	I have not seen this	0	I have no idea	0	Someone from the family	1	I would call an ambulance (997)	1	I would call an ambulance (997)	1	No	0	Yes	2	During my military service
51	105	170	Male	Bachelor's degree	employee	More than 15,000	Married	Yes	educational	urban	saudi	No	No	Yes	Current	No physical activity	No	Yes	Workplace	Yes	Yes	Yes, more than two years ago	Optional	Practical	stopping a working heart	chest pain	1	no response when called	1	not having any respiratory movement	1	i do not know	0	I have not seen this	I have not seen this	0	To scrub the heart directly opening the chest wall	0	Someone from the family	1	I would call an ambulance (997)	1	I would call an ambulance (997)	1	Yes	1	Yes	2	At a course given in the workplace
30	80	176	Male	Postgraduate studies	employee	15,000 - 10,000	Single	unmarried	medical	urban	saudi	No	No	Yes	Current	moderate to intense physical activity for at least 30 minutes, 5 times a week	Yes	Yes	Workplace	Yes	Yes	Yes, more than two years ago	Optional	Both	making a mistake	loss of consciousness	1	no response when touched	1	not having any respiratory sound	1	not feeling a pulse in the vessels of the neck	1	I have not seen this	I have not seen this	0	To apply compression directly to the heart opening the chest wall	0	Someone from the family	1	I would begin to give cardiac massage	1	I would begin to give cardiac massage	1	Yes	1	Yes	2	At a Resuscitation Society course
23	50	160	Male	Bachelor's degree	student	Less than 5,000	Single	unmarried	student	urban	saudi	No	No	Yes	Never	No physical activity	No	No	No, I haven't heard of it	I don’t know	I don’t know	Yes, more than two years ago	Mandatory	Both	making a mistake	discontinuation of circulation	1	not moving at all	1	not having any respiratory movement	1	not feeling a pulse in the vessels of the neck	1	I have not seen this	I have not seen this	0	To apply compression directly to the heart opening the chest wall	0	A stranger in the supermarket	1	I would call an ambulance (997)	1	I would call an ambulance (997)	1	Yes	1	Yes	2	At university
22	89	174	Male	High school or less	student	More than 15,000	Single	unmarried	student	rural	saudi	No	No	Yes	Never	No physical activity	No	Yes	Educational institution [school or university]	Yes	Yes	Yes, more than two years ago	Mandatory	Both	making a mistake	discontinuation of circulation	1	no response when called	1	not having any respiratory sound	1	the lack of circulation signs	1	I have not seen this	I have not seen this	0	To apply compression directly to the heart opening the chest wall	0	Someone from the family	1	I would call an ambulance (997)	1	I would call an ambulance (997)	1	Yes	1	Yes	2	At university
39	91	168	Male	Bachelor's degree	employee	More than 15,000	Married	Yes	educational	rural	saudi	No	Yes	Yes	Ex-smoker	No physical activity	No	Yes	Educational institution [school or university]	Yes	Yes	Yes, less than two years ago	Mandatory	Both	making a mistake	discontinuation of circulation	1	no response when touched	1	not having any respiratory movement	1	the lack of circulation signs	1	I have not seen this	I have not seen this	0	To apply strong compression to the chest at certain intervals (compress)	1	Someone from the family	1	I would begin to give cardiac massage	1	I would begin to give cardiac massage	1	Yes	1	Yes	2	At a Resuscitation Society course
33	45	160	Female	Bachelor's degree	unemployed	15,000 - 10,000	Married	Yes	not working	urban	saudi	No	No	No	Never	No physical activity	No	Yes	Family and friends	Yes	Yes	No	I did not learn	I did not learn	making a mistake	i do not know	0	i do not know	0	not having any respiratory movement	1	i do not know	0	I have not seen this	I called an ambulance (997)	1	I have no idea	0	Someone from the family	1	I would call an ambulance (997)	1	I would call an ambulance (997)	1	No	0	No	0	I have not received any training
25	115	180	Male	Bachelor's degree	employee	Less than 5,000	Single	unmarried	educational	urban	saudi	No	Yes	Yes	Ex-smoker	moderate to intense physical activity for at least 30 minutes, 5 times a week	No	No	No, I haven't heard of it	Yes	Yes	No	I did not learn	I did not learn	making a mistake	i do not know	0	i do not know	0	i do not know	0	i do not know	0	I have not seen this	I have not seen this	0	I have no idea	0	Someone from the family	1	I would call an ambulance (997)	1	I would call an ambulance (997)	1	No	0	No	0	I have not received any training
42	80	180	Male	Bachelor's degree	employee	More than 15,000	Married	Yes	educational	rural	saudi	No	No	Yes	Never	moderate to intense physical activity for at least 30 minutes, 5 times a week	Yes	No	No, I haven't heard of it	Yes	Yes	No	I did not learn	I did not learn	making a mistake	cyanosis	1	i do not know	0	not having any respiratory movement	1	i do not know	0	I have not seen this	I have not seen this	0	To apply compression directly to the heart opening the chest wall	0	Someone from the family	1	I would call an ambulance (997)	1	I would call an ambulance (997)	1	No	0	No	0	I have not received any training
47	68	162	Male	Postgraduate studies	employee	More than 15,000	Divorced	Yes	educational	urban	saudi	No	Yes	Yes	Current	moderate to intense physical activity for less than 30 minutes, 5 times a week	Yes	Yes	Workplace	Yes	Yes	Yes, less than two years ago	Optional	Both	making a mistake	discontinuation of circulation	1	no response when called	1	not having any respiratory movement	1	not feeling a pulse in the vessels of the neck	1	I have not seen this	I have not seen this	0	To apply compression directly to the heart opening the chest wall	0	Someone from the family	1	I would begin to give cardiac massage	1	I would begin to give cardiac massage	1	Yes	1	Yes	2	At university
27	73	174	Male	High school or less	employee	9,999 - 5,000	Single	unmarried	educational	urban	saudi	No	No	Yes	Ex-smoker	moderate to intense physical activity for at least 30 minutes, 5 times a week	No	No	No, I haven't heard of it	I don’t know	Yes	No	I did not learn	I did not learn	making a mistake	discontinuation of breathing	1	not moving at all	1	not having any respiratory movement	1	not feeling a pulse in the vessels of the arm	1	I have not seen this	I have not seen this	0	To apply compression directly to the heart opening the chest wall	0	Someone from the family	1	I would call an ambulance (997)	1	I would call an ambulance (997)	1	No	0	No	0	I have not received any training
41	64	168	Male	Postgraduate studies	employee	More than 15,000	Married	Yes	educational	rural	saudi	No	No	No	Current	moderate to intense physical activity for less than 30 minutes, 5 times a week	Yes	Yes	Social media	Yes	Yes	No	I did not learn	I did not learn	making a mistake	discontinuation of breathing	1	no response when called	1	not having any respiratory movement	1	the lack of circulation signs	1	Somebody from my family	I conducted mouth to mouth ventilation (I respirated)	1	To scrub the chest at certain intervals	0	Someone from the family	1	I would begin to give cardiac massage	1	I would begin to give cardiac massage	1	Yes	1	Yes	2	At school
46	94	180	Male	Bachelor's degree	employee	More than 15,000	Married	No	medical	urban	saudi	Yes	No	Yes	Ex-smoker	moderate to intense physical activity for at least 30 minutes, 5 times a week	No	Yes	Workplace	Yes	Yes	Yes, less than two years ago	Mandatory	Both	making a mistake	loss of consciousness	1	no response when touched	1	not having any respiratory movement	1	not feeling a pulse in the vessels of the neck	1	I have not seen this	I both gave cardiac massage and conducted mouth to mouth ventilation (I gave CPR)	1	To scrub the chest at certain intervals	0	Someone from the family	1	I would begin to give cardiac massage	1	I would call an ambulance (997)	1	Yes	1	Yes	2	At a Resuscitation Society course
22	70	170	Male	Bachelor's degree	student	9,999 - 5,000	Single	unmarried	student	rural	saudi	No	No	Yes	Never	No physical activity	No	Yes	Educational institution [school or university]	Yes	Yes	Yes, less than two years ago	Mandatory	Both	stopping a working heart	discontinuation of circulation	1	no response when touched	1	not having any respiratory movement	1	the lack of circulation signs	1	I have not seen this	I have not seen this	0	To apply strong compression to the chest at certain intervals (compress)	1	Someone from the family	1	I would begin to give cardiac massage	1	I would call an ambulance (997)	1	Yes	1	Yes	2	At a Resuscitation Society course
48	70	168	Male	Postgraduate studies	employee	More than 15,000	Married	Yes	educational	urban	saudi	No	No	No	Never	moderate to intense physical activity for at least 30 minutes, 5 times a week	No	No	No, I haven't heard of it	Yes	Yes	Yes, more than two years ago	Optional	Both	making a mistake	discontinuation of circulation	1	no response when touched	1	not coming air out of the mouth of individual	1	not feeling a pulse in the vessels of the arm	1	I have not seen this	I have not seen this	0	I have no idea	0	Someone from the family	1	I would begin to give cardiac massage	1	I would begin to give cardiac massage	1	No	0	No	0	I have not received any training
21	58	155	Female	High school or less	student	More than 15,000	Single	unmarried	student	rural	saudi	Yes	No	No	Never	moderate to intense physical activity for less than 30 minutes, 5 times a week	Yes	Yes	Educational institution [school or university]	Yes	Yes	Yes, less than two years ago	Mandatory	Both	making a mistake	discontinuation of circulation	1	no response when called	1	not having any respiratory sound	1	not feeling a pulse in the vessels of the neck	1	I have not seen this	I have not seen this	0	To apply compression directly to the heart opening the chest wall	0	A stranger in the supermarket	1	I would call an ambulance (997)	1	I would begin to give cardiac massage	1	Yes	1	Yes	2	At university
30	55	160	Male	Bachelor's degree	employee	15,000 - 10,000	Married	Yes	educational	rural	saudi	No	Yes	No	Never	moderate to intense physical activity for at least 30 minutes, 5 times a week	Yes	Yes	Social media	Yes	Yes	Yes, more than two years ago	Optional	Theoretical	making a mistake	loss of consciousness	1	no response when called	1	not having any respiratory movement	1	the lack of circulation signs	1	Somebody from my family	I began to give cardiac massage	1	To scrub the chest at certain intervals	0	Someone from the family	1	I would just watch and leave	0	I would call an ambulance (997)	1	Yes	1	Yes	2	At school
21	75	174	Male	Bachelor's degree	student	15,000 - 10,000	Single	unmarried	student	urban	saudi	No	No	No	Never	moderate to intense physical activity for at least 30 minutes, 5 times a week	Yes	No	No, I haven't heard of it	I don’t know	Yes	No	I did not learn	I did not learn	making a mistake	discontinuation of circulation	1	not moving at all	1	not having any respiratory movement	1	i do not know	0	I have not seen this	I have not seen this	0	I have no idea	0	A stranger in the supermarket	1	I would call somebody or call for help	1	I would call an ambulance (997)	1	No	0	No	0	I have not received any training
45	75	162	Female	Bachelor's degree	employee	More than 15,000	Married	Yes	educational	rural	saudi	No	No	No	Never	moderate to intense physical activity for less than 30 minutes, 5 times a week	No	Yes	Workplace	Yes	Yes	No	I did not learn	I did not learn	making a mistake	discontinuation of circulation	1	not moving at all	1	not having any respiratory sound	1	not feeling a pulse in the vessels of the arm	1	I have not seen this	I have not seen this	0	To scrub the chest at certain intervals	0	Someone from the family	1	I would begin to give cardiac massage	1	I would call an ambulance (997)	1	No	0	No	0	I have not received any training
50	85	168	Male	Bachelor's degree	employee	More than 15,000	Married	Yes	educational	rural	saudi	No	No	No	Never	moderate to intense physical activity for less than 30 minutes, 5 times a week	No	No	No, I haven't heard of it	Yes	Yes	Yes, more than two years ago	Optional	Both	making a mistake	i do not know	0	i do not know	0	i do not know	0	i do not know	0	I have not seen this	I have not seen this	0	To apply compression directly to the heart opening the chest wall	0	Someone from the family	1	I would call an ambulance (997)	1	I would call an ambulance (997)	1	No	0	No	0	I have not received any training
21	55	153	Female	Bachelor's degree	student	More than 15,000	Single	unmarried	medical	urban	saudi	No	No	No	Never	No physical activity	No	Yes	Educational institution [school or university]	Yes	Yes	Yes, less than two years ago	Mandatory	Both	making a mistake	discontinuation of circulation	1	no response when called	1	not having any respiratory movement	1	not feeling a pulse in the vessels of the neck	1	I have not seen this	I have not seen this	0	To apply compression directly to the heart opening the chest wall	0	Someone from the family	1	I would begin to give cardiac massage	1	I would begin to give cardiac massage	1	Yes	1	Yes	2	At a Resuscitation Society course
40	70	154	Female	Bachelor's degree	employee	9,999 - 5,000	Married	Yes	educational	urban	saudi	No	No	No	Never	moderate to intense physical activity for at least 30 minutes, 5 times a week	No	Yes	Educational institution [school or university]	Yes	Yes	No	I did not learn	I did not learn	making a mistake	discontinuation of breathing	1	no response when called	1	not having any respiratory sound	1	not feeling a pulse in the vessels of the arm	1	I have not seen this	I have not seen this	0	I have no idea	0	Someone from the family	1	I would begin to give cardiac massage	1	I would begin to give cardiac massage	1	No	0	No	0	I have not received any training
64	64	164	Male	Bachelor's degree	unemployed	More than 15,000	Married	Yes	not working	urban	saudi	No	Yes	No	Never	No physical activity	No	No	No, I haven't heard of it	Yes	I don’t know	No	I did not learn	I did not learn	making a mistake	i do not know	0	i do not know	0	i do not know	0	i do not know	0	I have not seen this	I have not seen this	0	I have no idea	0	Someone from the family	1	I would call an ambulance (997)	1	I would call an ambulance (997)	1	No	0	No	0	I have not received any training
24	50	197	Male	High school or less	employee	Less than 5,000	Single	unmarried	not working	urban	saudi	No	No	Yes	Never	moderate to intense physical activity for less than 30 minutes, 5 times a week	Yes	No	No, I haven't heard of it	I don’t know	I don’t know	No	I did not learn	I did not learn	stopping a working heart	discontinuation of circulation	1	not moving at all	1	not having any respiratory sound	1	not feeling a pulse in the vessels of the neck	1	A stranger	I called for help by telephone	1	To scrub the chest at certain intervals	0	Someone from the family	1	I would call an ambulance (997)	1	I would call an ambulance (997)	1	No	0	No	0	I have not received any training
23	55	166	Male	Bachelor's degree	student	9,999 - 5,000	Single	unmarried	student	urban	saudi	No	No	Yes	Never	moderate to intense physical activity for at least 30 minutes, 5 times a week	Yes	Yes	Educational institution [school or university]	Yes	Yes	Yes, more than two years ago	Optional	Both	causing bone fractures	discontinuation of circulation	1	no response when touched	1	not having any respiratory movement	1	not feeling a pulse in the vessels of the arm	1	Somebody from my family	I called an ambulance (997)	1	To scrub the heart directly opening the chest wall	0	Someone from the family	1	I would call an ambulance (997)	1	I would call an ambulance (997)	1	No	0	No	0	I have not received any training
21	44	148	Female	Bachelor's degree	student	Less than 5,000	Single	No	medical	urban	saudi	No	No	Yes	Never	No physical activity	No	No	No, I haven't heard of it	Yes	Yes	No	I did not learn	I did not learn	making a mistake	discontinuation of circulation	1	no response when called	1	not having any respiratory sound	1	not feeling a pulse in the vessels of the neck	1	I have not seen this	I have not seen this	0	To apply strong compression to the chest at certain intervals (compress)	1	Someone from the family	1	I would begin to give cardiac massage	1	I would begin to give cardiac massage	1	Yes	1	Yes	2	At university
33	77	180	Male	Bachelor's degree	employee	9,999 - 5,000	Married	No	medical	rural	saudi	No	No	Yes	Never	moderate to intense physical activity for less than 30 minutes, 5 times a week	Yes	Yes	Workplace	Yes	Yes	Yes, more than two years ago	Mandatory	Both	stopping a working heart	chest pain	1	not moving at all	1	not having any respiratory movement	1	not feeling a pulse in the vessels of the neck	1	I have not seen this	I called an ambulance (997)	1	To apply strong compression to the chest at certain intervals (compress)	1	A stranger in the supermarket	1	I would call an ambulance (997)	1	I would call an ambulance (997)	1	Yes	1	Yes	2	At a course given by the trainers of the Ministry of Health
22	60	160	Female	High school or less	student	More than 15,000	Single	unmarried	student	urban	saudi	No	No	Yes	Never	moderate to intense physical activity for at least 30 minutes, 5 times a week	Yes	Yes	Educational institution [school or university]	Yes	Yes	Yes, less than two years ago	Mandatory	Both	making a mistake	discontinuation of circulation	1	no response when called	1	not having any respiratory movement	1	the lack of circulation signs	1	I have not seen this	I have not seen this	0	To apply strong compression to the chest at certain intervals (compress)	1	Someone from the family	1	I would begin to give cardiac massage	1	I would begin to give cardiac massage	1	Yes	1	Yes	2	At a Resuscitation Society course
39	70	170	Male	Bachelor's degree	employee	15,000 - 10,000	Married	Yes	educational	rural	saudi	No	No	Yes	Never	moderate to intense physical activity for less than 30 minutes, 5 times a week	Yes	No	No, I haven't heard of it	I don’t know	I don’t know	No	I did not learn	I did not learn	stopping a working heart	i do not know	0	not moving at all	1	not coming air out of the mouth of individual	1	not feeling a pulse in the vessels of the arm	1	I have not seen this	I called an ambulance (997)	1	To scrub the chest at certain intervals	0	Someone from the family	1	I would call an ambulance (997)	1	I would call an ambulance (997)	1	No	0	No	0	I have not received any training
38	45	153	Female	Bachelor's degree	employee	Less than 5,000	Single	unmarried	free trade	urban	non-saudi	No	No	No	Never	moderate to intense physical activity for at least 30 minutes, 5 times a week	Yes	No	No, I haven't heard of it	Yes	Yes	No	I did not learn	I did not learn	making a mistake	discontinuation of circulation	1	no response when touched	1	not coming air out of the mouth of individual	1	not feeling a pulse in the vessels of the arm	1	I have not seen this	I have not seen this	0	I have no idea	0	Someone from the family	1	I would call an ambulance (997)	1	I would call an ambulance (997)	1	No	0	No	0	I have not received any training
37	67	162	Female	Bachelor's degree	unemployed	Less than 5,000	Divorced	Yes	not working	urban	saudi	No	No	Yes	Never	moderate to intense physical activity for at least 30 minutes, 5 times a week	No	Yes	Social media	Yes	Yes	No	I did not learn	I did not learn	making a mistake	loss of consciousness	1	i do not know	0	i do not know	0	i do not know	0	I have not seen this	I have not seen this	0	I have no idea	0	Someone from the family	1	I would call somebody or call for help	1	I would call an ambulance (997)	1	No	0	No	0	I have not received any training
50	87	160	Female	Bachelor's degree	employee	9,999 - 5,000	Married	Yes	educational	urban	saudi	No	Yes	No	Never	No physical activity	No	Yes	Television	Yes	Yes	No	I did not learn	Theoretical	making a mistake	cyanosis	1	i do not know	0	not coming air out of the mouth of individual	1	not feeling a pulse in the vessels of the arm	1	I have not seen this	I have not seen this	0	To scrub the chest at certain intervals	0	Someone from the family	1	I would call an ambulance (997)	1	I would call an ambulance (997)	1	No	0	No	0	Other
21	53	162	Male	Bachelor's degree	student	More than 15,000	Single	unmarried	student	urban	saudi	No	No	Yes	Never	moderate to intense physical activity for less than 30 minutes, 5 times a week	No	No	No, I haven't heard of it	Yes	Yes	Yes, more than two years ago	Optional	Theoretical	punishment due to legal reasons	discontinuation of circulation	1	no response when touched	1	not steaming up a mirror placed in front of the mouth of individual	1	not feeling a pulse in the vessels of the neck	1	I have not seen this	I have not seen this	0	I have no idea	0	Someone from the family	1	I would call an ambulance (997)	1	I would call an ambulance (997)	1	No	0	No	0	I have not received any training
34	110	180	Male	Postgraduate studies	employee	More than 15,000	Married	Yes	medical	urban	saudi	No	No	Yes	Never	moderate to intense physical activity for less than 30 minutes, 5 times a week	Yes	Yes	Workplace	Yes	Yes	Yes, less than two years ago	Mandatory	Both	making a mistake	discontinuation of circulation	1	no response when touched	1	not steaming up a mirror placed in front of the mouth of individual	1	not feeling a pulse in the vessels of the arm	1	I have not seen this	I have not seen this	0	To apply strong compression to the chest at certain intervals (compress)	1	A stranger in the supermarket	1	I would call an ambulance (997)	1	I would call an ambulance (997)	1	Yes	1	Yes	2	At a course given by the trainers of the Ministry of Health
27	52	154	Female	Postgraduate studies	unemployed	More than 15,000	Married	Yes	educational	urban	saudi	No	No	Yes	Current	moderate to intense physical activity for less than 30 minutes, 5 times a week	Yes	No	No, I haven't heard of it	I don’t know	Yes	Yes, more than two years ago	I did not learn	Practical	making a mistake	loss of consciousness	1	no response when touched	1	not having any respiratory sound	1	the lack of circulation signs	1	Somebody from my family	I called for help by telephone	1	To scrub the chest at certain intervals	0	A person who has poor personal hygiene at the bus stop	0	I would begin to give cardiac massage	1	I would just watch and leave	0	No	0	No	0	At school
34	86	164	Male	Bachelor's degree	employee	More than 15,000	Married	Yes	medical	rural	saudi	No	No	Yes	Never	No physical activity	No	Yes	Workplace	Yes	Yes	Yes, less than two years ago	Mandatory	Both	causing bone fractures	discontinuation of circulation	1	no response when touched	1	not coming air out of the mouth of individual	1	the lack of circulation signs	1	Somebody from my friends or acquai	I told somebody to call for help	1	To apply compression directly to the heart opening the chest wall	0	Someone from the family	1	I would begin to give cardiac massage	1	I would begin to give cardiac massage	1	Yes	1	Yes	2	At a course given by the trainers of the Ministry of Health
23	87	170	Male	High school or less	student	Less than 5,000	Single	unmarried	student	urban	saudi	No	No	Yes	Current	moderate to intense physical activity for less than 30 minutes, 5 times a week	Yes	Yes	Social media	Yes	Yes	Yes, more than two years ago	Optional	Both	making a mistake	discontinuation of circulation	1	not moving at all	1	not steaming up a mirror placed in front of the mouth of individual	1	not feeling a pulse in the vessels of the neck	1	I have not seen this	I have not seen this	0	To apply compression directly to the heart opening the chest wall	0	Someone from the family	1	I would call an ambulance (997)	1	I would call an ambulance (997)	1	Yes	1	Yes	2	At a course given by the trainers of the Ministry of Health
26	97	181	Male	High school or less	student	More than 15,000	Single	unmarried	student	rural	saudi	No	No	Yes	Current	No physical activity	No	Yes	Educational institution [school or university]	Yes	Yes	Yes, less than two years ago	Mandatory	Both	making a mistake	discontinuation of circulation	1	no response when called	1	not having any respiratory movement	1	not feeling a pulse in the vessels of the neck	1	I have not seen this	I have not seen this	0	To apply strong compression to the chest at certain intervals (compress)	1	Someone from the family	1	I would call an ambulance (997)	1	I would call an ambulance (997)	1	Yes	1	Yes	2	At university
24	48	159	Female	Bachelor's degree	student	More than 15,000	Single	unmarried	student	urban	saudi	Yes	No	Yes	Never	moderate to intense physical activity for at least 30 minutes, 5 times a week	Yes	Yes	Educational institution [school or university]	Yes	Yes	Yes, less than two years ago	Mandatory	Both	making a mistake	discontinuation of circulation	1	not moving at all	1	not having any respiratory movement	1	not feeling a pulse in the vessels of the neck	1	Somebody from my family	I told somebody to call for help	1	To apply compression directly to the heart opening the chest wall	0	Someone from the family	1	I would begin to give cardiac massage	1	I would begin to give cardiac massage	1	Yes	1	Yes	2	At university
47	63	154	Female	Bachelor's degree	employee	9,999 - 5,000	Married	Yes	educational	rural	saudi	No	No	Yes	Never	No physical activity	No	Yes	Television	Yes	Yes	No	I did not learn	I did not learn	making a mistake	discontinuation of circulation	1	not moving at all	1	not having any respiratory sound	1	i do not know	0	I have not seen this	I have not seen this	0	To apply strong compression to the chest at certain intervals (compress)	1	Someone from the family	1	I would call an ambulance (997)	1	I would call an ambulance (997)	1	No	0	No	0	I have not received any training
21	92	180	Male	Bachelor's degree	student	More than 15,000	Single	unmarried	medical	urban	saudi	No	No	No	Never	moderate to intense physical activity for at least 30 minutes, 5 times a week	No	Yes	Educational institution [school or university]	Yes	Yes	Yes, less than two years ago	Optional	Both	making a mistake	discontinuation of breathing	1	not moving at all	1	not coming air out of the mouth of individual	1	not feeling a pulse in the vessels of the neck	1	I have not seen this	I have not seen this	0	To apply strong compression to the chest at certain intervals (compress)	1	Someone from the family	1	I would call an ambulance (997)	1	I would call an ambulance (997)	1	Yes	1	Yes	2	At university
34	60	163	Female	Bachelor's degree	unemployed	15,000 - 10,000	Married	Yes	not working	urban	saudi	No	No	No	Never	moderate to intense physical activity for at least 30 minutes, 5 times a week	No	No	No, I haven't heard of it	Yes	Yes	No	I did not learn	I did not learn	making a mistake	discontinuation of breathing	1	not moving at all	1	not having any respiratory movement	1	not feeling a pulse in the vessels of the arm	1	I have not seen this	I have not seen this	0	To apply strong compression to the chest at certain intervals (compress)	1	Someone from the family	1	I would begin to give cardiac massage	1	I would call an ambulance (997)	1	No	0	No	0	I have not received any training
25	104	158	Female	Bachelor's degree	student	Less than 5,000	Single	unmarried	student	urban	saudi	No	No	Yes	Never	No physical activity	No	No	No, I haven't heard of it	Yes	Yes	Yes, more than two years ago	Optional	Theoretical	making a mistake	chest pain	1	no response when called	1	not having any respiratory movement	1	the lack of circulation signs	1	I have not seen this	I have not seen this	0	To apply strong compression to the chest at certain intervals (compress)	1	Someone from the family	1	I would begin to give cardiac massage	1	I would begin to give cardiac massage	1	No	0	No	0	I have not received any training
21	60	148	Female	Bachelor's degree	student	Less than 5,000	Single	unmarried	student	rural	saudi	No	No	Yes	Never	moderate to intense physical activity for at least 30 minutes, 5 times a week	No	Yes	Social media	Yes	Yes	Yes, more than two years ago	Mandatory	Both	causing bone fractures	chest pain	1	no response when called	1	not having any respiratory movement	1	not feeling a pulse in the vessels of the neck	1	I have not seen this	I have not seen this	0	I have no idea	0	Someone from the family	1	I would call somebody or call for help	1	I would call an ambulance (997)	1	No	0	No	0	I have not received any training
29	45	157	Female	Bachelor's degree	unemployed	Less than 5,000	Married	No	not working	rural	saudi	No	No	Yes	Never	moderate to intense physical activity for less than 30 minutes, 5 times a week	No	No	No, I haven't heard of it	Yes	Yes	No	I did not learn	I did not learn	stopping a working heart	i do not know	0	i do not know	0	not having any respiratory movement	1	i do not know	0	I have not seen this	I have not seen this	0	I have no idea	0	Someone from the family	1	I would call an ambulance (997)	1	I would call an ambulance (997)	1	No	0	No	0	I have not received any training
21	40	155	Female	Bachelor's degree	student	More than 15,000	Single	unmarried	student	rural	saudi	No	No	Yes	Never	No physical activity	No	No	No, I haven't heard of it	I don’t know	I don’t know	No	I did not learn	I did not learn	making a mistake	i do not know	0	i do not know	0	i do not know	0	i do not know	0	I have not seen this	I have not seen this	0	I have no idea	0	Someone from the family	1	I would call an ambulance (997)	1	I would call an ambulance (997)	1	No	0	No	0	I have not received any training
18	64	178	Male	High school or less	student	9,999 - 5,000	Single	unmarried	student	urban	saudi	No	No	No	Never	No physical activity	No	No	No, I haven't heard of it	I don’t know	I don’t know	No	I did not learn	I did not learn	making a mistake	i do not know	0	i do not know	0	i do not know	0	i do not know	0	I have not seen this	I have not seen this	0	I have no idea	0	Someone from the family	1	I would call an ambulance (997)	1	I would call an ambulance (997)	1	No	0	No	0	I have not received any training
18	54	156	Female	Bachelor's degree	student	More than 15,000	Single	unmarried	student	rural	saudi	No	No	Yes	Never	moderate to intense physical activity for at least 30 minutes, 5 times a week	No	Yes	Educational institution [school or university]	Yes	I don’t know	Yes, more than two years ago	Optional	Theoretical	stopping a working heart	chest pain	1	no response when called	1	not coming air out of the mouth of individual	1	not feeling a pulse in the vessels of the arm	1	Somebody from my family	I told somebody to call for help	1	I have no idea	0	Someone from the family	1	I would call an ambulance (997)	1	I would call somebody or call for help	1	No	0	No	0	At school
19	50	160	Female	Postgraduate studies	student	9,999 - 5,000	Single	unmarried	student	rural	saudi	Yes	No	Yes	Never	moderate to intense physical activity for less than 30 minutes, 5 times a week	No	Yes	Social media	Yes	Yes	No	I did not learn	I did not learn	making a mistake	cyanosis	1	i do not know	0	i do not know	0	not feeling a pulse in the vessels of the arm	1	Somebody from my family	I just watched and left	0	To apply compression directly to the heart opening the chest wall	0	Someone from the family	1	I would call an ambulance (997)	1	I would call an ambulance (997)	1	No	0	Yes	2	Other
34	78	171	Male	Bachelor's degree	employee	9,999 - 5,000	Married	Yes	educational	rural	saudi	No	No	Yes	Never	moderate to intense physical activity for at least 30 minutes, 5 times a week	Yes	Yes	Workplace	Yes	Yes	Yes, less than two years ago	Mandatory	Theoretical	making a mistake	discontinuation of circulation	1	no response when touched	1	not having any respiratory movement	1	not feeling a pulse in the vessels of the neck	1	I have not seen this	I have not seen this	0	I have no idea	0	Someone from the family	1	I would begin to give cardiac massage	1	I would begin to give cardiac massage	1	Yes	1	Yes	2	During my military service
53	75	179	Male	Postgraduate studies	employee	More than 15,000	Married	Yes	educational	rural	saudi	No	Yes	Yes	Never	moderate to intense physical activity for less than 30 minutes, 5 times a week	No	Yes	Educational institution [school or university]	Yes	Yes	Yes, less than two years ago	Optional	Practical	making a mistake	i do not know	0	not moving at all	1	not having any respiratory movement	1	the lack of circulation signs	1	I have not seen this	I have not seen this	0	To apply strong compression to the chest at certain intervals (compress)	1	Someone from the family	1	I would begin to give cardiac massage	1	I would call an ambulance (997)	1	No	0	Yes	2	At a course given by the trainers of the Ministry of Health
23	60	160	Female	High school or less	student	Less than 5,000	Single	unmarried	medical	urban	saudi	No	No	No	Never	moderate to intense physical activity for at least 30 minutes, 5 times a week	No	Yes	Educational institution [school or university]	Yes	Yes	Yes, more than two years ago	Optional	Both	making a mistake	discontinuation of circulation	1	no response when called	1	not having any respiratory movement	1	not feeling a pulse in the vessels of the neck	1	I have not seen this	I have not seen this	0	To apply strong compression to the chest at certain intervals (compress)	1	A stranger in the supermarket	1	I would call an ambulance (997)	1	I would call an ambulance (997)	1	Yes	1	Yes	2	At school
56	57	120	Male	Bachelor's degree	employee	15,000 - 10,000	Married	Yes	educational	rural	saudi	No	No	Yes	Never	No physical activity	No	No	No, I haven't heard of it	I don’t know	Yes	Yes, less than two years ago	Optional	Theoretical	making a mistake	loss of consciousness	1	no response when touched	1	not having any respiratory movement	1	not feeling a pulse in the vessels of the neck	1	I have not seen this	I have not seen this	0	To apply strong compression to the chest at certain intervals (compress)	1	Someone from the family	1	I would call an ambulance (997)	1	I would call an ambulance (997)	1	No	0	No	0	At school
19	47	159	Female	High school or less	student	Less than 5,000	Single	unmarried	student	urban	saudi	No	No	Yes	Never	moderate to intense physical activity for at least 30 minutes, 5 times a week	No	No	No, I haven't heard of it	Yes	Yes	No	I did not learn	I did not learn	making a mistake	chest pain	1	no response when called	1	not having any respiratory movement	1	i do not know	0	I have not seen this	I have not seen this	0	To apply compression directly to the heart opening the chest wall	0	Someone from the family	1	I would call somebody or call for help	1	I would call an ambulance (997)	1	No	0	No	0	I have not received any training
20	70	161	Female	High school or less	student	More than 15,000	Married	Yes	student	urban	saudi	No	No	Yes	Never	moderate to intense physical activity for at least 30 minutes, 5 times a week	No	Yes	Family and friends	Yes	Yes	Yes, more than two years ago	Optional	Theoretical	making a mistake	i do not know	0	no response when touched	1	not having any respiratory movement	1	the lack of circulation signs	1	I have not seen this	I have not seen this	0	I have no idea	0	Someone from the family	1	I would call an ambulance (997)	1	I would call an ambulance (997)	1	No	0	No	0	I have not received any training
20	48	163	Female	High school or less	student	More than 15,000	Single	unmarried	student	urban	saudi	No	No	Yes	Never	No physical activity	No	Yes	Educational institution [school or university]	Yes	Yes	No	Mandatory	Theoretical	stopping a working heart	chest pain	1	no response when called	1	not having any respiratory movement	1	not feeling a pulse in the vessels of the neck	1	I have not seen this	I have not seen this	0	To apply strong compression to the chest at certain intervals (compress)	1	Someone from the family	1	I would call an ambulance (997)	1	I would begin to give cardiac massage	1	Yes	1	Yes	2	Television, Internet, Social Media
19	52	160	Female	Bachelor's degree	student	Less than 5,000	Single	unmarried	medical	rural	saudi	No	No	No	Never	moderate to intense physical activity for less than 30 minutes, 5 times a week	Yes	Yes	Social media	Yes	Yes	Yes, more than two years ago	Optional	Theoretical	causing bone fractures	discontinuation of circulation	1	no response when called	1	not having any respiratory sound	1	not feeling a pulse in the vessels of the neck	1	Somebody from my family	I began to give cardiac massage	1	To apply strong compression to the chest at certain intervals (compress)	1	A youth in the sports hall	1	I would call an ambulance (997)	1	I would begin to give cardiac massage	1	Yes	1	Yes	2	At school
18	52	159	Female	Bachelor's degree	student	Less than 5,000	Single	unmarried	medical	rural	saudi	No	No	Yes	Never	No physical activity	No	Yes	Social media	Yes	Yes	No	I did not learn	I did not learn	making a mistake	discontinuation of circulation	1	no response when touched	1	not having any respiratory movement	1	i do not know	0	Somebody from my family	I have not seen this	0	To scrub the chest at certain intervals	0	Someone from the family	1	I would begin to give cardiac massage	1	I would begin to give cardiac massage	1	Yes	1	No	0	At school
37	70	155	Female	Bachelor's degree	unemployed	Less than 5,000	Single	No	not working	rural	saudi	No	No	No	Never	moderate to intense physical activity for at least 30 minutes, 5 times a week	No	Yes	Social media	Yes	Yes	Yes, more than two years ago	Optional	Both	making a mistake	discontinuation of breathing	1	i do not know	0	not steaming up a mirror placed in front of the mouth of individual	1	not feeling a pulse in the vessels of the neck	1	I have not seen this	I have not seen this	0	I have no idea	0	Someone from the family	1	I would call an ambulance (997)	1	I would call an ambulance (997)	1	No	0	Yes	2	Other
24	79	158	Female	High school or less	unemployed	Less than 5,000	Single	unmarried	not working	rural	saudi	No	No	Yes	Never	No physical activity	No	No	No, I haven't heard of it	Yes	Yes	No	I did not learn	I did not learn	making a mistake	discontinuation of circulation	1	i do not know	0	not coming air out of the mouth of individual	1	i do not know	0	Somebody from my family	I just watched and left	0	To scrub the chest at certain intervals	0	Someone from the family	1	I would call somebody or call for help	1	I would call an ambulance (997)	1	No	0	No	0	I have not received any training
19	50	160	Female	Bachelor's degree	student	9,999 - 5,000	Single	No	student	rural	saudi	No	No	Yes	Never	moderate to intense physical activity for at least 30 minutes, 5 times a week	No	No	No, I haven't heard of it	I don’t know	I don’t know	No	I did not learn	I did not learn	punishment due to legal reasons	discontinuation of circulation	1	not moving at all	1	not coming air out of the mouth of individual	1	i do not know	0	Somebody from my friends or acquai	I told somebody to call for help	1	To apply strong compression to the chest at certain intervals (compress)	1	Someone from the family	1	I would begin to give cardiac massage	1	I would call an ambulance (997)	1	Yes	1	No	0	Other
24	55	164	Male	High school or less	employee	9,999 - 5,000	Single	unmarried	industrial	urban	non-saudi	No	No	Yes	Current	moderate to intense physical activity for at least 30 minutes, 5 times a week	Yes	No	No, I haven't heard of it	I don’t know	I don’t know	Yes, more than two years ago	Optional	Both	making a mistake	i do not know	0	not moving at all	1	not having any respiratory movement	1	the lack of circulation signs	1	I have not seen this	I have not seen this	0	I have no idea	0	Someone from the family	1	I would call an ambulance (997)	1	I would call an ambulance (997)	1	No	0	No	0	I have not received any training
32	93	170	Male	Bachelor's degree	employee	15,000 - 10,000	Married	Yes	educational	urban	saudi	No	No	Yes	Current	No physical activity	Yes	Yes	Educational institution [school or university]	Yes	Yes	Yes, more than two years ago	Optional	Both	making a mistake	i do not know	0	not moving at all	1	not having any respiratory movement	1	not feeling a pulse in the vessels of the arm	1	I have not seen this	I have not seen this	0	I have no idea	0	Someone from the family	1	I would call an ambulance (997)	1	I would call an ambulance (997)	1	Yes	1	Yes	2	At school
45	93	174	Male	Bachelor's degree	employee	More than 15,000	Married	Yes	educational	rural	saudi	No	Yes	Yes	Current	No physical activity	No	Yes	Social media	Yes	Yes	No	I did not learn	I did not learn	causing bone fractures	chest pain	1	no response when called	1	not having any respiratory movement	1	not feeling a pulse in the vessels of the neck	1	Somebody from my family	I told somebody to call for help	1	To apply compression directly to the heart opening the chest wall	0	Your friend	1	I would call an ambulance (997)	1	I would call an ambulance (997)	1	Yes	1	No	0	I have not received any training
22	46	157	Female	High school or less	student	More than 15,000	Single	unmarried	student	urban	saudi	Yes	No	Yes	Never	No physical activity	No	Yes	Educational institution [school or university]	Yes	Yes	Yes, less than two years ago	Mandatory	Both	making a mistake	loss of consciousness	1	no response when called	1	not having any respiratory movement	1	the lack of circulation signs	1	I have not seen this	I have not seen this	0	To apply compression directly to the heart opening the chest wall	0	Someone from the family	1	I would call an ambulance (997)	1	I would call an ambulance (997)	1	Yes	1	Yes	2	At university
23	45	166	Male	Bachelor's degree	student	Less than 5,000	Single	unmarried	medical	urban	saudi	Yes	No	Yes	Never	No physical activity	No	Yes	Educational institution [school or university]	Yes	Yes	Yes, less than two years ago	Optional	Both	making a mistake	discontinuation of circulation	1	not moving at all	1	not having any respiratory movement	1	not feeling a pulse in the vessels of the neck	1	A stranger	I both gave cardiac massage and conducted mouth to mouth ventilation (I gave CPR)	1	To apply compression directly to the heart opening the chest wall	0	Someone from the family	1	I would call an ambulance (997)	1	I would call an ambulance (997)	1	Yes	1	Yes	2	At a course given by the trainers of the Ministry of Health
20	50	179	Male	High school or less	student	Less than 5,000	Single	unmarried	student	urban	saudi	No	No	Yes	Never	moderate to intense physical activity for less than 30 minutes, 5 times a week	Yes	Yes	Social media	Yes	Yes	Yes, more than two years ago	Optional	Both	making a mistake	discontinuation of circulation	1	not moving at all	1	not having any respiratory sound	1	not feeling a pulse in the vessels of the neck	1	I have not seen this	I have not seen this	0	I have no idea	0	Someone from the family	1	I would begin to give cardiac massage	1	I would begin to give cardiac massage	1	Yes	1	Yes	2	At a Resuscitation Society course
55	90	167	Male	Postgraduate studies	employee	More than 15,000	Married	Yes	educational	urban	saudi	No	No	Yes	Current	moderate to intense physical activity for at least 30 minutes, 5 times a week	No	Yes	Educational institution [school or university]	Yes	Yes	No	I did not learn	I did not learn	making a mistake	nausea	1	no response when called	1	i do not know	0	not feeling a pulse in the vessels of the neck	1	I have not seen this	I have not seen this	0	I have no idea	0	A stranger in the supermarket	1	I would call an ambulance (997)	1	I would call an ambulance (997)	1	No	0	No	0	I have not received any training
20	55	173	Male	Bachelor's degree	unemployed	Less than 5,000	Single	unmarried	not working	urban	saudi	Yes	No	Yes	Never	No physical activity	No	Yes	Educational institution [school or university]	Yes	No	Yes, less than two years ago	Optional	Both	punishment due to legal reasons	discontinuation of circulation	1	no response when touched	1	not steaming up a mirror placed in front of the mouth of individual	1	not feeling a pulse in the vessels of the neck	1	I have not seen this	I have not seen this	0	To apply compression directly to the heart opening the chest wall	0	Someone from the family	1	I would begin to give cardiac massage	1	I would begin to give cardiac massage	1	Yes	1	Yes	2	At university
29	63	163	Male	High school or less	unemployed	Less than 5,000	Single	unmarried	not working	urban	saudi	Yes	No	Yes	Never	moderate to intense physical activity for at least 30 minutes, 5 times a week	Yes	Yes	Social media	Yes	Yes	Yes, more than two years ago	Optional	Both	punishment due to legal reasons	discontinuation of circulation	1	no response when called	1	not steaming up a mirror placed in front of the mouth of individual	1	not feeling a pulse in the vessels of the neck	1	A stranger	I told somebody to call for help	1	To scrub the heart directly opening the chest wall	0	Someone from the family	1	I would begin to give cardiac massage	1	I would call an ambulance (997)	1	Yes	1	Yes	2	At school
18	62	183	Male	High school or less	unemployed	More than 15,000	Single	No	student	rural	saudi	No	No	Yes	Never	No physical activity	No	No	No, I haven't heard of it	Yes	Yes	Yes, less than two years ago	Optional	Both	stopping a working heart	i do not know	0	no response when touched	1	not having any respiratory movement	1	i do not know	0	I have not seen this	I have not seen this	0	I have no idea	0	Someone from the family	1	I would call an ambulance (997)	1	I would call an ambulance (997)	1	No	0	No	0	I have not received any training
23	74	175	Male	High school or less	unemployed	Less than 5,000	Single	unmarried	student	rural	saudi	No	No	No	Ex-smoker	No physical activity	No	No	No, I haven't heard of it	Yes	Yes	No	I did not learn	Theoretical	making a mistake	i do not know	0	i do not know	0	i do not know	0	i do not know	0	I have not seen this	I have not seen this	0	I have no idea	0	A stranger in the supermarket	1	I would call an ambulance (997)	1	I would call somebody or call for help	1	No	0	No	0	I have not received any training
19	150	170	Male	High school or less	student	Less than 5,000	Single	unmarried	student	rural	saudi	No	Yes	No	Never	No physical activity	No	No	No, I haven't heard of it	I don’t know	I don’t know	No	I did not learn	I did not learn	making a mistake	i do not know	0	i do not know	0	i do not know	0	i do not know	0	I have not seen this	I have not seen this	0	I have no idea	0	Someone from the family	1	I would call an ambulance (997)	1	I would call an ambulance (997)	1	No	0	No	0	I have not received any training
20	53	168	Male	High school or less	student	9,999 - 5,000	Single	unmarried	student	urban	saudi	No	No	No	Never	No physical activity	No	Yes	Family and friends	Yes	Yes	No	I did not learn	I did not learn	making a mistake	i do not know	0	no response when called	1	not having any respiratory movement	1	i do not know	0	I have not seen this	I have not seen this	0	I have no idea	0	Someone from the family	1	I would begin to give cardiac massage	1	I would begin to give cardiac massage	1	No	0	No	0	I have not received any training
20	75	177	Male	Bachelor's degree	student	Less than 5,000	Single	unmarried	student	urban	saudi	No	Yes	Yes	Never	moderate to intense physical activity for less than 30 minutes, 5 times a week	Yes	Yes	Educational institution [school or university]	Yes	Yes	No	I did not learn	I did not learn	making a mistake	discontinuation of circulation	1	not moving at all	1	not having any respiratory movement	1	not feeling a pulse in the vessels of the neck	1	I have not seen this	I have not seen this	0	To scrub the heart directly opening the chest wall	0	Someone from the family	1	I would begin to give cardiac massage	1	I would begin to give cardiac massage	1	No	0	No	0	I have not received any training
20	107	174	Male	Bachelor's degree	student	More than 15,000	Single	No	medical	urban	saudi	No	Yes	Yes	Never	moderate to intense physical activity for at least 30 minutes, 5 times a week	Yes	Yes	Social media	Yes	Yes	Yes, more than two years ago	Optional	Theoretical	making a mistake	chest pain	1	no response when called	1	not having any respiratory movement	1	not feeling a pulse in the vessels of the neck	1	Somebody from my family	I just watched and left	0	To apply strong compression to the chest at certain intervals (compress)	1	Someone from the family	1	I would call an ambulance (997)	1	I would call an ambulance (997)	1	Yes	1	Yes	2	At school
19	90	179	Male	Bachelor's degree	student	More than 15,000	Single	unmarried	student	urban	saudi	No	No	No	Never	moderate to intense physical activity for at least 30 minutes, 5 times a week	Yes	No	No, I haven't heard of it	Yes	Yes	Yes, more than two years ago	Optional	Practical	causing bone fractures	discontinuation of circulation	1	no response when touched	1	not steaming up a mirror placed in front of the mouth of individual	1	not feeling a pulse in the vessels of the arm	1	I have not seen this	I have not seen this	0	To apply compression directly to the heart opening the chest wall	0	A gamin who is drug dependent and uses glue, hashish and heroin	0	I would just watch and leave	0	I would begin to give cardiac massage	1	No	0	Yes	2	At school
21	68	168	Male	Bachelor's degree	student	Less than 5,000	Single	unmarried	statutory	urban	saudi	No	No	Yes	Current	moderate to intense physical activity for at least 30 minutes, 5 times a week	No	Yes	Social media	Yes	Yes	Yes, less than two years ago	Mandatory	Practical	making a mistake	i do not know	0	no response when called	1	not having any respiratory movement	1	i do not know	0	I have not seen this	I have not seen this	0	I have no idea	0	Someone from the family	1	I would call an ambulance (997)	1	I would call an ambulance (997)	1	No	0	No	0	I have not received any training
19	54	172	Male	High school or less	student	15,000 - 10,000	Single	unmarried	student	rural	saudi	No	No	No	Never	No physical activity	No	No	No, I haven't heard of it	Yes	Yes	No	I did not learn	I did not learn	making a mistake	discontinuation of circulation	1	i do not know	0	not having any respiratory sound	1	not feeling a pulse in the vessels of the arm	1	I have not seen this	I have not seen this	0	To apply strong compression to the chest at certain intervals (compress)	1	Someone from the family	1	I would begin to give cardiac massage	1	I would call an ambulance (997)	1	Yes	1	No	0	I have not received any training
20	68	165	Male	High school or less	student	9,999 - 5,000	Single	unmarried	student	rural	saudi	No	No	No	Never	No physical activity	No	No	No, I haven't heard of it	Yes	Yes	No	I did not learn	I did not learn	making a mistake	discontinuation of circulation	1	not moving at all	1	not steaming up a mirror placed in front of the mouth of individual	1	not feeling a pulse in the vessels of the neck	1	I have not seen this	I have not seen this	0	I have no idea	0	Someone from the family	1	I would call an ambulance (997)	1	I would call an ambulance (997)	1	No	0	No	0	I have not received any training
20	57	165	Male	High school or less	student	Less than 5,000	Single	No	student	rural	saudi	Yes	No	No	Current	moderate to intense physical activity for at least 30 minutes, 5 times a week	Yes	No	No, I haven't heard of it	Yes	Yes	No	I did not learn	I did not learn	punishment due to legal reasons	discontinuation of circulation	1	no response when touched	1	not coming air out of the mouth of individual	1	not feeling a pulse in the vessels of the neck	1	I have not seen this	I have not seen this	0	To apply strong compression to the chest at certain intervals (compress)	1	Someone from the family	1	I would call an ambulance (997)	1	I would call an ambulance (997)	1	No	0	No	0	I have not received any training
28	58	160	Female	Bachelor's degree	unemployed	Less than 5,000	Married	No	not working	urban	saudi	No	No	Yes	Never	No physical activity	No	No	No, I haven't heard of it	Yes	Yes	No	I did not learn	I did not learn	making a mistake	discontinuation of breathing	1	no response when touched	1	i do not know	0	i do not know	0	I have not seen this	I have not seen this	0	To apply compression directly to the heart opening the chest wall	0	Someone from the family	1	I would call an ambulance (997)	1	I would call an ambulance (997)	1	No	0	No	0	I have not received any training
23	66	168	Male	High school or less	employee	9,999 - 5,000	Single	No	miliatry	rural	saudi	No	No	No	Never	moderate to intense physical activity for at least 30 minutes, 5 times a week	No	No	No, I haven't heard of it	No	Yes	Yes, more than two years ago	Mandatory	Theoretical	making a mistake	discontinuation of circulation	1	not moving at all	1	not coming air out of the mouth of individual	1	not feeling a pulse in the vessels of the neck	1	I have not seen this	I have not seen this	0	To scrub the heart directly opening the chest wall	0	Someone from the family	1	I would call an ambulance (997)	1	I would call an ambulance (997)	1	No	0	Yes	2	During my military service
34	73	164	Female	High school or less	unemployed	Less than 5,000	Married	Yes	not working	rural	saudi	No	No	No	Never	No physical activity	No	Yes	Social media	I don’t know	I don’t know	No	I did not learn	I did not learn	making a mistake	i do not know	0	i do not know	0	not steaming up a mirror placed in front of the mouth of individual	1	i do not know	0	I have not seen this	I have not seen this	0	I have no idea	0	Someone from the family	1	I would call an ambulance (997)	1	I would call an ambulance (997)	1	No	0	No	0	I have not received any training
22	63	165	Female	High school or less	unemployed	Less than 5,000	Married	No	not working	urban	saudi	No	No	Yes	Never	moderate to intense physical activity for at least 30 minutes, 5 times a week	No	Yes	Social media	Yes	Yes	No	I did not learn	I did not learn	making a mistake	i do not know	0	not moving at all	1	not having any respiratory sound	1	i do not know	0	Somebody from my family	I began to give cardiac massage	1	To apply strong compression to the chest at certain intervals (compress)	1	A stranger in the supermarket	1	I would begin to give cardiac massage	1	I would call an ambulance (997)	1	Yes	1	No	0	I have not received any training
51	84	167	Male	Bachelor's degree	employee	15,000 - 10,000	Married	Yes	educational	urban	saudi	No	No	No	Current	moderate to intense physical activity for at least 30 minutes, 5 times a week	No	Yes	Educational institution [school or university]	Yes	Yes	Yes, more than two years ago	Optional	Both	making a mistake	discontinuation of circulation	1	no response when called	1	not steaming up a mirror placed in front of the mouth of individual	1	not feeling a pulse in the vessels of the neck	1	I have not seen this	I have not seen this	0	To scrub the heart directly opening the chest wall	0	Someone from the family	1	I would begin to give cardiac massage	1	I would begin to give cardiac massage	1	Yes	1	Yes	2	At a course given in the workplace
24	65	150	Female	High school or less	unemployed	Less than 5,000	Married	Yes	not working	rural	saudi	No	No	No	Never	No physical activity	No	No	No, I haven't heard of it	I don’t know	Yes	No	I did not learn	I did not learn	causing harm to organs	fatigue	1	no response when called	1	i do not know	0	i do not know	0	I have not seen this	I have not seen this	0	To scrub the chest at certain intervals	0	Someone from the family	1	I would call an ambulance (997)	1	I would call an ambulance (997)	1	No	0	Yes	2	Television, Internet, Social Media
21	60	164	Male	High school or less	student	Less than 5,000	Single	unmarried	student	rural	saudi	No	No	No	Never	moderate to intense physical activity for less than 30 minutes, 5 times a week	Yes	Yes	Workplace	Yes	Yes	Yes, less than two years ago	Optional	Both	contracting a contagious disease	discontinuation of circulation	1	no response when called	1	not coming air out of the mouth of individual	1	not feeling a pulse in the vessels of the neck	1	I have not seen this	I have not seen this	0	To scrub the chest at certain intervals	0	Someone from the family	1	I would call an ambulance (997)	1	I would call an ambulance (997)	1	Yes	1	Yes	2	At university
33	93	170	Male	Postgraduate studies	employee	15,000 - 10,000	Married	Yes	educational	rural	saudi	No	No	Yes	Never	moderate to intense physical activity for at least 30 minutes, 5 times a week	Yes	Yes	Educational institution [school or university]	Yes	Yes	Yes, less than two years ago	Mandatory	Both	punishment due to legal reasons	discontinuation of circulation	1	not moving at all	1	not having any respiratory sound	1	not feeling a pulse in the vessels of the neck	1	I have not seen this	I have not seen this	0	To apply strong compression to the chest at certain intervals (compress)	1	Someone from the family	1	I would begin to give cardiac massage	1	I would call an ambulance (997)	1	Yes	1	Yes	2	At university
21	50	150	Female	High school or less	student	15,000 - 10,000	Single	unmarried	student	urban	saudi	No	No	Yes	Never	No physical activity	No	Yes	Educational institution [school or university]	Yes	Yes	No	Mandatory	Theoretical	making a mistake	i do not know	0	i do not know	0	i do not know	0	i do not know	0	I have not seen this	I have not seen this	0	I have no idea	0	Someone from the family	1	I would call an ambulance (997)	1	I would call an ambulance (997)	1	No	0	Yes	2	At university
23	98	173	Male	High school or less	employee	Less than 5,000	Single	No	student	rural	saudi	No	No	Yes	Never	moderate to intense physical activity for at least 30 minutes, 5 times a week	No	Yes	Workplace	Yes	Yes	Yes, less than two years ago	Optional	Both	making a mistake	discontinuation of circulation	1	no response when called	1	not having any respiratory sound	1	the lack of circulation signs	1	I have not seen this	I have not seen this	0	To scrub the heart directly opening the chest wall	0	A stranger in the supermarket	1	I would begin to give cardiac massage	1	I would begin to give cardiac massage	1	Yes	1	Yes	2	At a Resuscitation Society course
32	50	159	Female	High school or less	unemployed	Less than 5,000	Married	Yes	not working	urban	saudi	No	No	Yes	Never	moderate to intense physical activity for less than 30 minutes, 5 times a week	No	No	No, I haven't heard of it	I don’t know	I don’t know	No	I did not learn	I did not learn	making a mistake	discontinuation of circulation	1	no response when called	1	not having any respiratory movement	1	i do not know	0	I have not seen this	I have not seen this	0	I have no idea	0	A stranger in the supermarket	1	I would call somebody or call for help	1	I would call an ambulance (997)	1	No	0	No	0	I have not received any training
52	88	150	Female	High school or less	employee	Less than 5,000	Widowed	Yes	educational	rural	saudi	No	No	Yes	Never	No physical activity	No	Yes	Television	Yes	Yes	No	Optional	I did not learn	making a mistake	loss of consciousness	1	no response when called	1	not having any respiratory movement	1	the lack of circulation signs	1	I have not seen this	I began to give cardiac massage	1	To scrub the chest at certain intervals	0	Someone from the family	1	I would begin to give cardiac massage	1	I would call an ambulance (997)	1	No	0	No	0	I have not received any training
21	35	156	Female	Bachelor's degree	student	Less than 5,000	Single	unmarried	student	rural	saudi	No	No	Yes	Never	moderate to intense physical activity for less than 30 minutes, 5 times a week	Yes	Yes	Educational institution [school or university]	Yes	Yes	No	I did not learn	I did not learn	stopping a working heart	i do not know	0	no response when called	1	not having any respiratory sound	1	the lack of circulation signs	1	I have not seen this	I have not seen this	0	To apply compression directly to the heart opening the chest wall	0	Someone from the family	1	I would begin to give cardiac massage	1	I would call an ambulance (997)	1	Yes	1	Yes	2	Television, Internet, Social Media
23	83	172	Male	Bachelor's degree	student	More than 15,000	Single	No	student	rural	saudi	No	No	No	Current	moderate to intense physical activity for at least 30 minutes, 5 times a week	Yes	Yes	Educational institution [school or university]	Yes	Yes	Yes, more than two years ago	Optional	Both	making a mistake	discontinuation of circulation	1	no response when called	1	not coming air out of the mouth of individual	1	the lack of circulation signs	1	Somebody from my family	I have not seen this	0	To apply compression directly to the heart opening the chest wall	0	Someone from the family	1	I would begin to give cardiac massage	1	I would begin to give cardiac massage	1	Yes	1	Yes	2	At school
22	95	156	Male	Bachelor's degree	student	Less than 5,000	Single	No	student	urban	saudi	No	No	Yes	Never	moderate to intense physical activity for at least 30 minutes, 5 times a week	Yes	No	No, I haven't heard of it	Yes	Yes	Yes, more than two years ago	Optional	Both	making a mistake	i do not know	0	i do not know	0	not steaming up a mirror placed in front of the mouth of individual	1	i do not know	0	I have not seen this	I have not seen this	0	I have no idea	0	Someone from the family	1	I would call an ambulance (997)	1	I would call an ambulance (997)	1	No	0	No	0	I have not received any training
22	40	171	Male	Bachelor's degree	student	Less than 5,000	Single	No	student	urban	saudi	No	No	No	Never	moderate to intense physical activity for less than 30 minutes, 5 times a week	Yes	No	No, I haven't heard of it	Yes	Yes	No	I did not learn	I did not learn	making a mistake	discontinuation of circulation	1	no response when called	1	i do not know	0	i do not know	0	I have not seen this	I have not seen this	0	I have no idea	0	Someone from the family	1	I would call an ambulance (997)	1	I would call an ambulance (997)	1	No	0	No	0	I have not received any training
20	66	157	Female	High school or less	student	Less than 5,000	Single	unmarried	student	rural	saudi	No	No	Yes	Never	No physical activity	No	No	No, I haven't heard of it	Yes	Yes	No	I did not learn	I did not learn	making a mistake	discontinuation of breathing	1	i do not know	0	i do not know	0	i do not know	0	I have not seen this	I have not seen this	0	I have no idea	0	A gamin who is drug dependent and uses glue, hashish and heroin	0	I would just watch and leave	0	I would just watch and leave	0	No	0	No	0	In a sports club
21	100	184	Male	Bachelor's degree	student	Less than 5,000	Single	unmarried	student	urban	non-saudi	No	No	Yes	Never	moderate to intense physical activity for at least 30 minutes, 5 times a week	Yes	Yes	Family and friends	Yes	Yes	Yes, more than two years ago	Optional	Both	making a mistake	discontinuation of circulation	1	i do not know	0	not coming air out of the mouth of individual	1	the lack of circulation signs	1	I have not seen this	I have not seen this	0	To apply compression directly to the heart opening the chest wall	0	Someone from the family	1	I would begin to give cardiac massage	1	I would call an ambulance (997)	1	Yes	1	Yes	2	At a course given by the trainers of the Ministry of Health
30	50	155	Female	High school or less	unemployed	9,999 - 5,000	Married	Yes	miliatry	rural	saudi	No	No	No	Never	No physical activity	No	No	No, I haven't heard of it	Yes	Yes	No	I did not learn	I did not learn	making a mistake	i do not know	0	i do not know	0	not steaming up a mirror placed in front of the mouth of individual	1	not feeling a pulse in the vessels of the arm	1	I have not seen this	I have not seen this	0	To apply strong compression to the chest at certain intervals (compress)	1	Someone from the family	1	I would call somebody or call for help	1	I would call an ambulance (997)	1	No	0	No	0	I have not received any training
22	66	170	Male	Bachelor's degree	student	Less than 5,000	Single	unmarried	student	urban	non-saudi	No	No	No	Never	moderate to intense physical activity for at least 30 minutes, 5 times a week	Yes	Yes	Educational institution [school or university]	Yes	Yes	Yes, more than two years ago	Optional	Both	making a mistake	i do not know	0	not moving at all	1	not steaming up a mirror placed in front of the mouth of individual	1	i do not know	0	I have not seen this	I have not seen this	0	To apply compression directly to the heart opening the chest wall	0	Someone from the family	1	I would call somebody or call for help	1	I would call an ambulance (997)	1	No	0	Yes	2	During the driving school
40	103	171	Male	Bachelor's degree	employee	15,000 - 10,000	Married	Yes	educational	urban	saudi	No	No	Yes	Current	moderate to intense physical activity for less than 30 minutes, 5 times a week	Yes	Yes	Social media	Yes	Yes	No	I did not learn	I did not learn	causing harm to organs	chest pain	1	not moving at all	1	i do not know	0	i do not know	0	I have not seen this	I have not seen this	0	To apply strong compression to the chest at certain intervals (compress)	1	A person who has poor personal hygiene at the bus stop	0	I would call an ambulance (997)	1	I would call an ambulance (997)	1	No	0	No	0	I have not received any training
23	61	174	Male	Bachelor's degree	student	More than 15,000	Single	unmarried	student	urban	saudi	No	No	No	Never	moderate to intense physical activity for at least 30 minutes, 5 times a week	Yes	Yes	Educational institution [school or university]	Yes	Yes	Yes, less than two years ago	Mandatory	Both	making a mistake	chest pain	1	no response when called	1	not coming air out of the mouth of individual	1	not feeling a pulse in the vessels of the arm	1	I have not seen this	I have not seen this	0	To apply compression directly to the heart opening the chest wall	0	Someone from the family	1	I would call an ambulance (997)	1	I would call an ambulance (997)	1	Yes	1	Yes	2	At university
22	45	147	Female	High school or less	student	15,000 - 10,000	Single	unmarried	student	rural	saudi	No	No	Yes	Never	moderate to intense physical activity for at least 30 minutes, 5 times a week	No	Yes	Educational institution [school or university]	Yes	Yes	Yes, less than two years ago	Optional	Both	making a mistake	discontinuation of circulation	1	no response when called	1	not having any respiratory sound	1	the lack of circulation signs	1	I have not seen this	I have not seen this	0	To apply strong compression to the chest at certain intervals (compress)	1	Your friend	1	I would call an ambulance (997)	1	I would call an ambulance (997)	1	Yes	1	Yes	2	At university
44	103	168	Male	Bachelor's degree	employee	More than 15,000	Married	Yes	educational	rural	saudi	No	No	Yes	Never	moderate to intense physical activity for at least 30 minutes, 5 times a week	No	Yes	Educational institution [school or university]	Yes	Yes	Yes, more than two years ago	Optional	Both	causing bone fractures	chest pain	1	no response when touched	1	not having any respiratory movement	1	not feeling a pulse in the vessels of the neck	1	I have not seen this	I have not seen this	0	To apply strong compression to the chest at certain intervals (compress)	1	Someone from the family	1	I would call an ambulance (997)	1	I would call an ambulance (997)	1	Yes	1	Yes	2	At a Resuscitation Society course
23	66	170	Male	Bachelor's degree	unemployed	9,999 - 5,000	Single	unmarried	not working	urban	saudi	No	No	Yes	Never	moderate to intense physical activity for at least 30 minutes, 5 times a week	Yes	No	No, I haven't heard of it	Yes	Yes	No	I did not learn	I did not learn	making a mistake	i do not know	0	no response when called	1	i do not know	0	i do not know	0	I have not seen this	I have not seen this	0	I have no idea	0	Someone from the family	1	I would call an ambulance (997)	1	I would call an ambulance (997)	1	No	0	No	0	I have not received any training
21	50	166	Male	Bachelor's degree	student	Less than 5,000	Single	unmarried	student	urban	saudi	No	Yes	Yes	Never	moderate to intense physical activity for less than 30 minutes, 5 times a week	No	No	No, I haven't heard of it	I don’t know	I don’t know	No	I did not learn	I did not learn	making a mistake	discontinuation of circulation	1	i do not know	0	not coming air out of the mouth of individual	1	i do not know	0	I have not seen this	I have not seen this	0	I have no idea	0	Someone from the family	1	I would call an ambulance (997)	1	I would call an ambulance (997)	1	No	0	No	0	I have not received any training
22	62	173	Male	Bachelor's degree	student	15,000 - 10,000	Single	unmarried	student	urban	saudi	No	No	Yes	Never	No physical activity	No	Yes	Educational institution [school or university]	I don’t know	I don’t know	Yes, more than two years ago	Optional	Both	making a mistake	loss of consciousness	1	no response when called	1	not having any respiratory movement	1	not feeling a pulse in the vessels of the neck	1	I have not seen this	I have not seen this	0	I have no idea	0	Someone from the family	1	I would call an ambulance (997)	1	I would call an ambulance (997)	1	No	0	Yes	2	At university
19	55	173	Male	Bachelor's degree	student	Less than 5,000	Single	No	student	rural	saudi	No	No	No	Never	No physical activity	No	No	No, I haven't heard of it	I don’t know	I don’t know	No	I did not learn	I did not learn	making a mistake	discontinuation of breathing	1	not moving at all	1	not having any respiratory sound	1	i do not know	0	I have not seen this	I have not seen this	0	I have no idea	0	Someone from the family	1	I would begin to give cardiac massage	1	I would begin to give cardiac massage	1	No	0	No	0	I have not received any training
25	76	168	Male	Bachelor's degree	unemployed	Less than 5,000	Single	unmarried	not working	rural	saudi	No	No	Yes	Current	moderate to intense physical activity for at least 30 minutes, 5 times a week	Yes	No	Television	No	No	Yes, less than two years ago	Optional	Theoretical	contamination by blood or vomit	nausea	1	no response when touched	1	not having any respiratory sound	1	i do not know	0	Somebody from my friends or acquai	I both gave cardiac massage and conducted mouth to mouth ventilation (I gave CPR)	1	To scrub the heart directly opening the chest wall	0	A youth in the sports hall	1	I would call an ambulance (997)	1	I would call an ambulance (997)	1	Yes	1	No	0	Television, Internet, Social Media
21	59	163	Male	Postgraduate studies	student	Less than 5,000	Single	unmarried	student	rural	saudi	Yes	No	Yes	Ex-smoker	moderate to intense physical activity for at least 30 minutes, 5 times a week	Yes	No	No, I haven't heard of it	Yes	Yes	No	I did not learn	I did not learn	making a mistake	discontinuation of circulation	1	not moving at all	1	not coming air out of the mouth of individual	1	the lack of circulation signs	1	Somebody from my family	I both gave cardiac massage and conducted mouth to mouth ventilation (I gave CPR)	1	To apply strong compression to the chest at certain intervals (compress)	1	Someone from the family	1	I would begin to give cardiac massage	1	I would begin to give cardiac massage	1	Yes	1	No	0	Other
21	52	176	Male	High school or less	student	More than 15,000	Single	unmarried	student	urban	saudi	No	No	Yes	Never	No physical activity	Yes	Yes	Educational institution [school or university]	Yes	Yes	No	I did not learn	I did not learn	contracting a contagious disease	chest pain	1	no response when called	1	not coming air out of the mouth of individual	1	not feeling a pulse in the vessels of the arm	1	I have not seen this	I have not seen this	0	To apply strong compression to the chest at certain intervals (compress)	1	Your friend	1	I would begin to give cardiac massage	1	I would begin to give cardiac massage	1	Yes	1	No	0	At university
22	70	185	Male	Postgraduate studies	student	9,999 - 5,000	Single	unmarried	student	urban	non-saudi	No	Yes	Yes	Never	moderate to intense physical activity for less than 30 minutes, 5 times a week	Yes	No	No, I haven't heard of it	I don’t know	I don’t know	No	I did not learn	I did not learn	making a mistake	discontinuation of circulation	1	not moving at all	1	not coming air out of the mouth of individual	1	not feeling a pulse in the vessels of the neck	1	I have not seen this	I have not seen this	0	To apply strong compression to the chest at certain intervals (compress)	1	Someone from the family	1	I would call an ambulance (997)	1	I would call an ambulance (997)	1	No	0	Yes	2	At school
21	54	198	Male	Bachelor's degree	employee	More than 15,000	Single	unmarried	financial	urban	saudi	No	No	Yes	Never	moderate to intense physical activity for at least 30 minutes, 5 times a week	Yes	Yes	Workplace	Yes	Yes	Yes, less than two years ago	Optional	Both	causing harm to organs	i do not know	0	no response when touched	1	not having any respiratory movement	1	not feeling a pulse in the vessels of the neck	1	Somebody from my family	I conducted mouth to mouth ventilation (I respirated)	1	To apply strong compression to the chest at certain intervals (compress)	1	A stranger in the supermarket	1	I would call somebody or call for help	1	I would call somebody or call for help	1	No	0	No	0	I have not received any training
21	100	167	Male	Bachelor's degree	student	Less than 5,000	Single	unmarried	student	rural	saudi	No	No	No	Never	moderate to intense physical activity for less than 30 minutes, 5 times a week	Yes	No	No, I haven't heard of it	Yes	Yes	No	I did not learn	I did not learn	making a mistake	discontinuation of circulation	1	not moving at all	1	not coming air out of the mouth of individual	1	the lack of circulation signs	1	I have not seen this	I have not seen this	0	I have no idea	0	Someone from the family	1	I would call an ambulance (997)	1	I would call an ambulance (997)	1	Yes	1	No	0	I have not received any training
21	49	156	Female	Bachelor's degree	student	Less than 5,000	Single	unmarried	medical	urban	saudi	No	No	Yes	Never	No physical activity	No	Yes	Social media	Yes	Yes	Yes, less than two years ago	Optional	Both	making a mistake	discontinuation of circulation	1	no response when called	1	not having any respiratory movement	1	not feeling a pulse in the vessels of the neck	1	I have not seen this	I have not seen this	0	To scrub the chest at certain intervals	0	Someone from the family	1	I would call an ambulance (997)	1	I would call an ambulance (997)	1	No	0	Yes	2	At a Resuscitation Society course
21	56	160	Female	Bachelor's degree	student	Less than 5,000	Single	unmarried	student	urban	saudi	No	No	Yes	Never	moderate to intense physical activity for at least 30 minutes, 5 times a week	No	Yes	Social media	Yes	Yes	No	I did not learn	I did not learn	making a mistake	chest pain	1	no response when called	1	not coming air out of the mouth of individual	1	not feeling a pulse in the vessels of the arm	1	I have not seen this	I have not seen this	0	I have no idea	0	Someone from the family	1	I would call an ambulance (997)	1	I would call an ambulance (997)	1	No	0	No	0	I have not received any training
26	69	166	Male	Bachelor's degree	employee	9,999 - 5,000	Married	No	medical	rural	saudi	No	No	Yes	Current	No physical activity	Yes	No	No, I haven't heard of it	Yes	Yes	No	Optional	I did not learn	stopping a working heart	nausea	1	no response when touched	1	not coming air out of the mouth of individual	1	not feeling a pulse in the vessels of the arm	1	I have not seen this	I have not seen this	0	To apply strong compression to the chest at certain intervals (compress)	1	Someone from the family	1	I would call an ambulance (997)	1	I would call an ambulance (997)	1	No	0	No	0	I have not received any training
20	67	149	Female	Bachelor's degree	student	Less than 5,000	Single	unmarried	student	rural	saudi	No	No	Yes	Never	No physical activity	No	Yes	Social media	Yes	Yes	No	I did not learn	I did not learn	making a mistake	discontinuation of circulation	1	no response when touched	1	not having any respiratory sound	1	the lack of circulation signs	1	Somebody from my family	I began to give cardiac massage	1	To apply compression directly to the heart opening the chest wall	0	Someone from the family	1	I would call an ambulance (997)	1	I would call an ambulance (997)	1	Yes	1	No	0	I have not received any training
20	55	175	Male	High school or less	student	15,000 - 10,000	Single	unmarried	student	urban	saudi	No	No	Yes	Current	No physical activity	No	No	No, I haven't heard of it	I don’t know	I don’t know	No	I did not learn	I did not learn	causing harm to organs	discontinuation of circulation	1	no response when touched	1	not coming air out of the mouth of individual	1	not feeling a pulse in the vessels of the neck	1	I have not seen this	I have not seen this	0	To apply strong compression to the chest at certain intervals (compress)	1	Someone from the family	1	I would call somebody or call for help	1	I would call an ambulance (997)	1	No	0	No	0	I have not received any training
27	61	162	Female	Bachelor's degree	unemployed	More than 15,000	Single	unmarried	medical	rural	saudi	Yes	No	No	Current	moderate to intense physical activity for less than 30 minutes, 5 times a week	Yes	Yes	Educational institution [school or university]	Yes	Yes	Yes, more than two years ago	Optional	Both	causing bone fractures	discontinuation of circulation	1	no response when touched	1	i do not know	0	not feeling a pulse in the vessels of the neck	1	I have not seen this	I have not seen this	0	I have no idea	0	Someone from the family	1	I would call an ambulance (997)	1	I would call an ambulance (997)	1	No	0	Yes	2	At a Resuscitation Society course
22	51	156	Female	Bachelor's degree	student	Less than 5,000	Single	unmarried	student	rural	saudi	No	No	Yes	Ex-smoker	moderate to intense physical activity for at least 30 minutes, 5 times a week	No	Yes	Educational institution [school or university]	Yes	Yes	No	I did not learn	I did not learn	causing harm to organs	chest pain	1	no response when touched	1	not having any respiratory movement	1	the lack of circulation signs	1	I have not seen this	I have not seen this	0	To apply strong compression to the chest at certain intervals (compress)	1	Someone from the family	1	I would call an ambulance (997)	1	I would call an ambulance (997)	1	Yes	1	No	0	I have not received any training
21	48	157	Female	High school or less	student	More than 15,000	Single	unmarried	student	rural	saudi	No	No	No	Never	No physical activity	No	Yes	Educational institution [school or university]	Yes	Yes	Yes, less than two years ago	Optional	Theoretical	making a mistake	discontinuation of circulation	1	not moving at all	1	not coming air out of the mouth of individual	1	not feeling a pulse in the vessels of the neck	1	I have not seen this	I have not seen this	0	To scrub the chest at certain intervals	0	A youth in the sports hall	1	I would call an ambulance (997)	1	I would call an ambulance (997)	1	No	0	No	0	I have not received any training
40	74	170	Male	Bachelor's degree	employee	More than 15,000	Married	Yes	educational	rural	saudi	No	No	No	Ex-smoker	moderate to intense physical activity for at least 30 minutes, 5 times a week	Yes	No	No, I haven't heard of it	I don’t know	I don’t know	Yes, more than two years ago	Optional	Both	making a mistake	discontinuation of circulation	1	not moving at all	1	not coming air out of the mouth of individual	1	i do not know	0	I have not seen this	I have not seen this	0	I have no idea	0	Someone from the family	1	I would call an ambulance (997)	1	I would call an ambulance (997)	1	No	0	Yes	2	At school
19	43	151	Female	Bachelor's degree	student	More than 15,000	Single	unmarried	student	rural	saudi	No	No	No	Never	No physical activity	Yes	No	No, I haven't heard of it	Yes	Yes	Yes, more than two years ago	Optional	Both	making a mistake	discontinuation of circulation	1	no response when called	1	not having any respiratory movement	1	not feeling a pulse in the vessels of the neck	1	I have not seen this	I have not seen this	0	To apply compression directly to the heart opening the chest wall	0	A youth in the sports hall	1	I would call an ambulance (997)	1	I would call an ambulance (997)	1	No	0	Yes	2	At school
48	70	153	Female	Bachelor's degree	employee	More than 15,000	Married	Yes	educational	urban	saudi	No	Yes	Yes	Never	No physical activity	No	Yes	Television	Yes	Yes	No	I did not learn	I did not learn	making a mistake	i do not know	0	i do not know	0	i do not know	0	i do not know	0	I have not seen this	I have not seen this	0	I have no idea	0	Someone from the family	1	I would call an ambulance (997)	1	I would call an ambulance (997)	1	No	0	No	0	I have not received any training
19	50	155	Female	Bachelor's degree	student	Less than 5,000	Single	unmarried	student	urban	saudi	No	No	Yes	Never	No physical activity	No	No	No, I haven't heard of it	Yes	Yes	No	I did not learn	I did not learn	making a mistake	chest pain	1	no response when touched	1	not having any respiratory movement	1	not feeling a pulse in the vessels of the neck	1	I have not seen this	I have not seen this	0	To apply compression directly to the heart opening the chest wall	0	Someone from the family	1	I would begin to give cardiac massage	1	I would call an ambulance (997)	1	No	0	Yes	2	Television, Internet, Social Media
26	54	148	Female	Bachelor's degree	employee	Less than 5,000	Single	unmarried	financial	rural	saudi	No	No	Yes	Never	moderate to intense physical activity for at least 30 minutes, 5 times a week	Yes	Yes	Educational institution [school or university]	Yes	Yes	Yes, more than two years ago	Optional	Both	making a mistake	discontinuation of breathing	1	no response when called	1	not having any respiratory movement	1	not feeling a pulse in the vessels of the neck	1	I have not seen this	I have not seen this	0	To apply strong compression to the chest at certain intervals (compress)	1	Someone from the family	1	I would call an ambulance (997)	1	I would call an ambulance (997)	1	No	0	Yes	2	At school
20	45	154	Female	Bachelor's degree	student	Less than 5,000	Single	unmarried	student	rural	saudi	No	No	Yes	Never	No physical activity	No	Yes	Social media	Yes	Yes	No	I did not learn	I did not learn	making a mistake	i do not know	0	i do not know	0	i do not know	0	i do not know	0	Somebody from my friends or acquai	I called an ambulance (997)	1	To apply compression directly to the heart opening the chest wall	0	Someone from the family	1	I would just watch and leave	0	I would begin to give cardiac massage	1	No	0	No	0	I have not received any training
20	39	156	Female	Bachelor's degree	student	Less than 5,000	Single	unmarried	student	rural	saudi	Yes	No	Yes	Never	No physical activity	No	No	No, I haven't heard of it	Yes	Yes	Yes, less than two years ago	Mandatory	Theoretical	stopping a working heart	discontinuation of breathing	1	no response when called	1	not having any respiratory movement	1	not feeling a pulse in the vessels of the neck	1	I have not seen this	I have not seen this	0	I have no idea	0	Someone from the family	1	I would begin to give cardiac massage	1	I would call an ambulance (997)	1	No	0	No	0	I have not received any training
20	54	151	Female	Bachelor's degree	student	Less than 5,000	Single	unmarried	student	rural	saudi	No	No	No	Never	No physical activity	No	Yes	Workplace	Yes	Yes	No	Optional	Theoretical	making a mistake	discontinuation of breathing	1	not moving at all	1	not coming air out of the mouth of individual	1	not feeling a pulse in the vessels of the arm	1	I have not seen this	I have not seen this	0	I have no idea	0	Someone from the family	1	I would call an ambulance (997)	1	I would call an ambulance (997)	1	No	0	No	0	I have not received any training
20	75	156	Female	Bachelor's degree	student	Less than 5,000	Married	No	student	rural	saudi	No	No	Yes	Never	moderate to intense physical activity for at least 30 minutes, 5 times a week	No	Yes	Social media	Yes	Yes	Yes, more than two years ago	Mandatory	Theoretical	making a mistake	discontinuation of circulation	1	no response when touched	1	i do not know	0	not feeling a pulse in the vessels of the neck	1	I have not seen this	I have not seen this	0	I have no idea	0	A gamin who is drug dependent and uses glue, hashish and heroin	0	I would call an ambulance (997)	1	I would call an ambulance (997)	1	No	0	Yes	2	At school
21	52	163	Female	Bachelor's degree	student	15,000 - 10,000	Single	unmarried	medical	rural	saudi	No	No	No	Never	No physical activity	No	Yes	Social media	Yes	Yes	Yes, less than two years ago	Optional	Both	making a mistake	discontinuation of circulation	1	no response when touched	1	not having any respiratory movement	1	the lack of circulation signs	1	I have not seen this	I have not seen this	0	To apply compression directly to the heart opening the chest wall	0	Someone from the family	1	I would begin to give cardiac massage	1	I would call an ambulance (997)	1	Yes	1	Yes	2	At university
20	56	154	Female	Bachelor's degree	student	More than 15,000	Single	unmarried	medical	rural	saudi	No	No	Yes	Never	No physical activity	No	No	No, I haven't heard of it	Yes	Yes	No	I did not learn	I did not learn	causing bone fractures	chest pain	1	i do not know	0	not having any respiratory sound	1	not feeling a pulse in the vessels of the neck	1	Somebody from my family	I both gave cardiac massage and conducted mouth to mouth ventilation (I gave CPR)	1	To apply strong compression to the chest at certain intervals (compress)	1	A stranger in the supermarket	1	I would call somebody or call for help	1	I would call an ambulance (997)	1	No	0	No	0	I have not received any training
35	80	157	Female	Bachelor's degree	unemployed	More than 15,000	Married	Yes	not working	urban	saudi	No	No	Yes	Never	No physical activity	No	Yes	Educational institution [school or university]	Yes	Yes	Yes, more than two years ago	Optional	Theoretical	making a mistake	cyanosis	1	no response when called	1	not having any respiratory movement	1	not feeling a pulse in the vessels of the neck	1	I have not seen this	I have not seen this	0	To apply compression directly to the heart opening the chest wall	0	Someone from the family	1	I would call an ambulance (997)	1	I would call an ambulance (997)	1	No	0	No	0	I have not received any training
22	68	165	Male	High school or less	student	15,000 - 10,000	Single	unmarried	student	rural	saudi	No	No	Yes	Ex-smoker	No physical activity	Yes	No	No, I haven't heard of it	I don’t know	I don’t know	Yes, less than two years ago	Optional	Theoretical	making a mistake	discontinuation of circulation	1	no response when called	1	not having any respiratory movement	1	not feeling a pulse in the vessels of the neck	1	I have not seen this	I have not seen this	0	I have no idea	0	Someone from the family	1	I would call an ambulance (997)	1	I would call an ambulance (997)	1	No	0	No	0	I have not received any training
48	90	160	Female	Bachelor's degree	employee	More than 15,000	Married	Yes	educational	urban	saudi	No	Yes	Yes	Never	No physical activity	No	Yes	Workplace	Yes	Yes	No	I did not learn	I did not learn	making a mistake	i do not know	0	i do not know	0	i do not know	0	i do not know	0	Somebody from my family	I told somebody to call for help	1	I have no idea	0	Someone from the family	1	I would call an ambulance (997)	1	I would call an ambulance (997)	1	No	0	No	0	I have not received any training
20	42	150	Female	Bachelor's degree	student	15,000 - 10,000	Single	unmarried	medical	urban	saudi	No	No	Yes	Never	moderate to intense physical activity for at least 30 minutes, 5 times a week	Yes	Yes	Social media	Yes	Yes	No	I did not learn	I did not learn	causing harm to organs	discontinuation of circulation	1	not moving at all	1	not having any respiratory movement	1	not feeling a pulse in the vessels of the arm	1	I have not seen this	I have not seen this	0	I have no idea	0	Someone from the family	1	I would call an ambulance (997)	1	I would call an ambulance (997)	1	No	0	No	0	I have not received any training
21	47	154	Female	High school or less	student	Less than 5,000	Single	unmarried	student	rural	saudi	No	No	Yes	Never	No physical activity	No	Yes	Educational institution [school or university]	Yes	Yes	Yes, less than two years ago	Mandatory	Both	causing bone fractures	discontinuation of circulation	1	no response when called	1	not coming air out of the mouth of individual	1	not feeling a pulse in the vessels of the neck	1	I have not seen this	I have not seen this	0	To apply strong compression to the chest at certain intervals (compress)	1	Someone from the family	1	I would call an ambulance (997)	1	I would call an ambulance (997)	1	Yes	1	Yes	2	At university
19	83	165	Male	High school or less	student	More than 15,000	Single	unmarried	student	urban	saudi	No	No	Yes	Never	moderate to intense physical activity for less than 30 minutes, 5 times a week	No	Yes	Social media	Yes	Yes	No	I did not learn	I did not learn	making a mistake	i do not know	0	no response when touched	1	not coming air out of the mouth of individual	1	not feeling a pulse in the vessels of the arm	1	I have not seen this	I have not seen this	0	I have no idea	0	Your friend	1	I would call an ambulance (997)	1	I would call an ambulance (997)	1	No	0	No	0	I have not received any training
22	83	173	Male	High school or less	student	Less than 5,000	Single	unmarried	student	rural	saudi	No	No	Yes	Ex-smoker	moderate to intense physical activity for at least 30 minutes, 5 times a week	Yes	Yes	Family and friends	Yes	Yes	Yes, more than two years ago	Mandatory	Theoretical	punishment due to legal reasons	discontinuation of circulation	1	no response when called	1	not coming air out of the mouth of individual	1	not feeling a pulse in the vessels of the neck	1	I have not seen this	I have not seen this	0	To apply strong compression to the chest at certain intervals (compress)	1	Your neighbour	1	I would call an ambulance (997)	1	I would call an ambulance (997)	1	Yes	1	Yes	2	At school
20	70	160	Female	Bachelor's degree	student	15,000 - 10,000	Single	unmarried	medical	urban	saudi	No	No	No	Never	moderate to intense physical activity for at least 30 minutes, 5 times a week	Yes	No	No, I haven't heard of it	Yes	Yes	No	I did not learn	I did not learn	making a mistake	i do not know	0	i do not know	0	not having any respiratory movement	1	i do not know	0	Somebody from my family	I told somebody to call for help	1	To apply strong compression to the chest at certain intervals (compress)	1	Someone from the family	1	I would call an ambulance (997)	1	I would call an ambulance (997)	1	No	0	No	0	I have not received any training
19	68	165	Female	Bachelor's degree	student	More than 15,000	Single	unmarried	student	urban	saudi	No	No	Yes	Never	No physical activity	No	Yes	Social media	Yes	Yes	No	I did not learn	I did not learn	making a mistake	discontinuation of circulation	1	not moving at all	1	not having any respiratory movement	1	not feeling a pulse in the vessels of the neck	1	I have not seen this	I have not seen this	0	To scrub the chest at certain intervals	0	Someone from the family	1	I would call an ambulance (997)	1	I would call an ambulance (997)	1	No	0	No	0	I have not received any training
20	53	150	Female	Bachelor's degree	student	Less than 5,000	Single	unmarried	student	rural	saudi	No	No	Yes	Never	No physical activity	Yes	Yes	Social media	Yes	Yes	Yes, less than two years ago	Optional	Theoretical	stopping a working heart	discontinuation of circulation	1	not moving at all	1	not having any respiratory movement	1	the lack of circulation signs	1	I have not seen this	I have not seen this	0	To apply compression directly to the heart opening the chest wall	0	Someone from the family	1	I would call an ambulance (997)	1	I would call an ambulance (997)	1	No	0	Yes	2	At university
19	48	152	Female	Bachelor's degree	student	Less than 5,000	Single	unmarried	medical	urban	saudi	No	No	Yes	Never	moderate to intense physical activity for at least 30 minutes, 5 times a week	No	No	No, I haven't heard of it	Yes	Yes	No	I did not learn	I did not learn	causing bone fractures	chest pain	1	no response when called	1	not coming air out of the mouth of individual	1	not feeling a pulse in the vessels of the neck	1	I have not seen this	I have not seen this	0	To scrub the chest at certain intervals	0	A stranger in the supermarket	1	I would call an ambulance (997)	1	I would call an ambulance (997)	1	Yes	1	No	0	I have not received any training
24	65	168	Male	High school or less	employee	9,999 - 5,000	Single	unmarried	miliatry	urban	saudi	No	No	No	Current	moderate to intense physical activity for at least 30 minutes, 5 times a week	Yes	No	No, I haven't heard of it	Yes	Yes	No	I did not learn	I did not learn	making a mistake	discontinuation of circulation	1	no response when touched	1	not having any respiratory movement	1	not feeling a pulse in the vessels of the neck	1	I have not seen this	I have not seen this	0	To scrub the chest at certain intervals	0	Someone from the family	1	I would call an ambulance (997)	1	I would call an ambulance (997)	1	No	0	No	0	I have not received any training
23	58	152	Female	Bachelor's degree	student	15,000 - 10,000	Married	Yes	student	urban	saudi	No	No	No	Never	No physical activity	No	Yes	Educational institution [school or university]	Yes	Yes	Yes, less than two years ago	Mandatory	Both	punishment due to legal reasons	discontinuation of circulation	1	not moving at all	1	not having any respiratory movement	1	not feeling a pulse in the vessels of the neck	1	I have not seen this	I have not seen this	0	I have no idea	0	Someone from the family	1	I would call an ambulance (997)	1	I would call an ambulance (997)	1	Yes	1	Yes	2	At university
22	67	173	Male	Bachelor's degree	student	More than 15,000	Single	unmarried	medical	urban	saudi	No	No	No	Never	moderate to intense physical activity for at least 30 minutes, 5 times a week	Yes	Yes	Educational institution [school or university]	Yes	Yes	Yes, less than two years ago	Mandatory	Both	causing bone fractures	loss of consciousness	1	no response when called	1	not having any respiratory movement	1	not feeling a pulse in the vessels of the arm	1	I have not seen this	I have not seen this	0	To scrub the chest at certain intervals	0	Someone from the family	1	I would begin to give cardiac massage	1	I would call an ambulance (997)	1	Yes	1	Yes	2	At university
38	74	164	Male	Bachelor's degree	employee	15,000 - 10,000	Married	Yes	educational	urban	saudi	Yes	Yes	Yes	Never	moderate to intense physical activity for at least 30 minutes, 5 times a week	Yes	No	No, I haven't heard of it	Yes	Yes	No	I did not learn	I did not learn	making a mistake	the individual is not moving	1	no response when touched	1	not coming air out of the mouth of individual	1	i do not know	0	I have not seen this	I have not seen this	0	I have no idea	0	Someone from the family	1	I would call an ambulance (997)	1	I would call an ambulance (997)	1	No	0	No	0	I have not received any training
27	84	177	Male	Bachelor's degree	employee	9,999 - 5,000	Single	unmarried	miliatry	rural	saudi	Yes	No	No	Ex-smoker	moderate to intense physical activity for at least 30 minutes, 5 times a week	No	Yes	Workplace	Yes	Yes	Yes, less than two years ago	Optional	Both	making a mistake	discontinuation of circulation	1	no response when called	1	not coming air out of the mouth of individual	1	not feeling a pulse in the vessels of the arm	1	Somebody from my family	I began to give cardiac massage	1	To apply strong compression to the chest at certain intervals (compress)	1	Someone from the family	1	I would begin to give cardiac massage	1	I would call an ambulance (997)	1	Yes	1	Yes	2	During my military service
20	50	180	Male	High school or less	student	9,999 - 5,000	Single	unmarried	student	urban	saudi	No	No	Yes	Never	moderate to intense physical activity for at least 30 minutes, 5 times a week	No	Yes	Educational institution [school or university]	Yes	No	Yes, less than two years ago	Mandatory	Theoretical	making a mistake	chest pain	1	no response when called	1	not having any respiratory sound	1	not feeling a pulse in the vessels of the neck	1	I have not seen this	I have not seen this	0	I have no idea	0	Someone from the family	1	I would call an ambulance (997)	1	I would call an ambulance (997)	1	No	0	No	0	I have not received any training
22	77	178	Male	High school or less	employee	9,999 - 5,000	Single	unmarried	miliatry	urban	saudi	No	No	No	Current	moderate to intense physical activity for less than 30 minutes, 5 times a week	Yes	No	Educational institution [school or university]	I don’t know	No	Yes, more than two years ago	Mandatory	Theoretical	making a mistake	loss of consciousness	1	no response when touched	1	not having any respiratory sound	1	not feeling a pulse in the vessels of the neck	1	A stranger	I conducted mouth to mouth ventilation (I respirated)	1	To apply compression directly to the heart opening the chest wall	0	A stranger in the supermarket	1	I would call an ambulance (997)	1	I would call somebody or call for help	1	Yes	1	No	0	During the driving school
22	109	188	Male	High school or less	student	Less than 5,000	Single	unmarried	student	urban	saudi	No	No	No	Never	No physical activity	No	Yes	Educational institution [school or university]	Yes	Yes	Yes, less than two years ago	Mandatory	Theoretical	making a mistake	discontinuation of circulation	1	no response when called	1	not steaming up a mirror placed in front of the mouth of individual	1	not feeling a pulse in the vessels of the arm	1	I have not seen this	I have not seen this	0	To apply strong compression to the chest at certain intervals (compress)	1	Someone from the family	1	I would call an ambulance (997)	1	I would call an ambulance (997)	1	Yes	1	Yes	2	At university
22	65	168	Male	High school or less	employee	9,999 - 5,000	Single	unmarried	miliatry	urban	saudi	No	No	Yes	Current	moderate to intense physical activity for less than 30 minutes, 5 times a week	Yes	No	No, I haven't heard of it	I don’t know	I don’t know	Yes, less than two years ago	Optional	Both	causing bone fractures	discontinuation of circulation	1	no response when called	1	not having any respiratory movement	1	not feeling a pulse in the vessels of the neck	1	I have not seen this	I have not seen this	0	I have no idea	0	Someone from the family	1	I would call an ambulance (997)	1	I would call an ambulance (997)	1	Yes	1	Yes	2	During my military service
27	115	181	Male	Bachelor's degree	employee	9,999 - 5,000	Single	unmarried	not working	urban	saudi	No	No	Yes	Ex-smoker	moderate to intense physical activity for at least 30 minutes, 5 times a week	Yes	Yes	Workplace	Yes	Yes	No	I did not learn	I did not learn	making a mistake	loss of consciousness	1	no response when called	1	not having any respiratory movement	1	i do not know	0	I have not seen this	I have not seen this	0	To apply strong compression to the chest at certain intervals (compress)	1	Your friend	1	I would call an ambulance (997)	1	I would call an ambulance (997)	1	No	0	No	0	I have not received any training
27	115	181	Male	Bachelor's degree	employee	9,999 - 5,000	Single	unmarried	student	urban	saudi	No	No	Yes	Ex-smoker	moderate to intense physical activity for at least 30 minutes, 5 times a week	Yes	Yes	Workplace	Yes	Yes	No	I did not learn	I did not learn	making a mistake	i do not know	0	i do not know	0	i do not know	0	i do not know	0	I have not seen this	I have not seen this	0	I have no idea	0	Your friend	1	I would call an ambulance (997)	1	I would call an ambulance (997)	1	No	0	No	0	I have not received any training
22	95	156	Male	Bachelor's degree	student	Less than 5,000	Single	unmarried	student	urban	saudi	No	No	Yes	Never	moderate to intense physical activity for at least 30 minutes, 5 times a week	Yes	No	No, I haven't heard of it	Yes	Yes	Yes, more than two years ago	Optional	Both	making a mistake	i do not know	0	i do not know	0	i do not know	0	i do not know	0	I have not seen this	I have not seen this	0	I have no idea	0	Someone from the family	1	I would call an ambulance (997)	1	I would call an ambulance (997)	1	No	0	No	0	I have not received any training
22	79	174	Male	Bachelor's degree	employee	9,999 - 5,000	Single	unmarried	miliatry	rural	saudi	No	No	Yes	Never	moderate to intense physical activity for at least 30 minutes, 5 times a week	Yes	Yes	Social media	Yes	Yes	Yes, less than two years ago	Mandatory	Both	making a mistake	discontinuation of circulation	1	i do not know	0	not steaming up a mirror placed in front of the mouth of individual	1	not feeling a pulse in the vessels of the neck	1	Somebody from my friends or acquai	I began to give cardiac massage	1	To scrub the chest at certain intervals	0	Your neighbour	1	I would call an ambulance (997)	1	I would just watch and leave	0	Yes	1	Yes	2	At a course given in the workplace
20	58	167	Male	Bachelor's degree	student	More than 15,000	Single	unmarried	student	urban	saudi	No	No	Yes	Never	moderate to intense physical activity for less than 30 minutes, 5 times a week	Yes	Yes	Educational institution [school or university]	Yes	Yes	Yes, less than two years ago	Mandatory	Both	making a mistake	chest pain	1	not moving at all	1	not having any respiratory movement	1	the lack of circulation signs	1	I have not seen this	I have not seen this	0	To apply compression directly to the heart opening the chest wall	0	Someone from the family	1	I would call an ambulance (997)	1	I would call an ambulance (997)	1	Yes	1	Yes	2	At a course given by the municipality
21	130	171	Male	High school or less	student	Less than 5,000	Single	unmarried	student	rural	saudi	No	No	Yes	Current	No physical activity	Yes	Yes	Educational institution [school or university]	Yes	Yes	Yes, less than two years ago	Mandatory	Theoretical	making a mistake	discontinuation of circulation	1	no response when touched	1	not having any respiratory movement	1	not feeling a pulse in the vessels of the neck	1	I have not seen this	I have not seen this	0	To apply strong compression to the chest at certain intervals (compress)	1	Your friend	1	I would call an ambulance (997)	1	I would call an ambulance (997)	1	No	0	No	0	I have not received any training
20	89	165	Female	Bachelor's degree	student	More than 15,000	Single	unmarried	student	rural	saudi	No	Yes	Yes	Never	moderate to intense physical activity for at least 30 minutes, 5 times a week	No	Yes	Social media	Yes	Yes	No	I did not learn	I did not learn	making a mistake	chest pain	1	no response when called	1	not coming air out of the mouth of individual	1	the lack of circulation signs	1	I have not seen this	I have not seen this	0	To scrub the chest at certain intervals	0	Someone from the family	1	I would call an ambulance (997)	1	I would call an ambulance (997)	1	No	0	No	0	I have not received any training
19	56	174	Male	Bachelor's degree	student	Less than 5,000	Single	No	student	urban	non-saudi	Yes	No	No	Never	No physical activity	No	Yes	Family and friends	Yes	Yes	No	I did not learn	I did not learn	making a mistake	discontinuation of circulation	1	not moving at all	1	not coming air out of the mouth of individual	1	not feeling a pulse in the vessels of the neck	1	I have not seen this	I have not seen this	0	I have no idea	0	Someone from the family	1	I would call an ambulance (997)	1	I would call an ambulance (997)	1	No	0	No	0	I have not received any training
29	60	165	Male	Bachelor's degree	employee	9,999 - 5,000	Married	No	medical	urban	saudi	No	No	Yes	Never	moderate to intense physical activity for at least 30 minutes, 5 times a week	Yes	Yes	Workplace	Yes	Yes	Yes, more than two years ago	Optional	Both	making a mistake	discontinuation of circulation	1	no response when touched	1	not having any respiratory movement	1	not feeling a pulse in the vessels of the neck	1	Somebody from my friends or acquai	I told somebody to call for help	1	To apply strong compression to the chest at certain intervals (compress)	1	Someone from the family	1	I would begin to give cardiac massage	1	I would call an ambulance (997)	1	Yes	1	Yes	2	At a Resuscitation Society course
22	80	171	Male	High school or less	employee	9,999 - 5,000	Single	unmarried	miliatry	rural	saudi	No	No	No	Never	No physical activity	No	No	No, I haven't heard of it	Yes	No	No	I did not learn	I did not learn	making a mistake	i do not know	0	no response when called	1	not having any respiratory sound	1	not feeling a pulse in the vessels of the neck	1	I have not seen this	I have not seen this	0	To scrub the chest at certain intervals	0	Someone from the family	1	I would call an ambulance (997)	1	I would call an ambulance (997)	1	No	0	No	0	I have not received any training
19	95	169	Male	Bachelor's degree	student	15,000 - 10,000	Single	unmarried	medical	urban	saudi	No	No	Yes	Current	moderate to intense physical activity for at least 30 minutes, 5 times a week	Yes	Yes	Educational institution [school or university]	Yes	Yes	No	I did not learn	I did not learn	making a mistake	discontinuation of circulation	1	no response when touched	1	not coming air out of the mouth of individual	1	the lack of circulation signs	1	I have not seen this	I have not seen this	0	To apply strong compression to the chest at certain intervals (compress)	1	Someone from the family	1	I would call an ambulance (997)	1	I would call an ambulance (997)	1	Yes	1	No	0	I have not received any training
20	46	165	Male	High school or less	student	Less than 5,000	Single	unmarried	student	rural	saudi	No	No	Yes	Never	No physical activity	No	No	No, I haven't heard of it	Yes	Yes	No	I did not learn	I did not learn	making a mistake	i do not know	0	i do not know	0	i do not know	0	i do not know	0	I have not seen this	I have not seen this	0	I have no idea	0	Your friend	1	I would call an ambulance (997)	1	I would call an ambulance (997)	1	No	0	No	0	I have not received any training
23	47	169	Male	Bachelor's degree	student	Less than 5,000	Single	unmarried	student	rural	saudi	No	No	Yes	Ex-smoker	moderate to intense physical activity for at least 30 minutes, 5 times a week	Yes	Yes	Family and friends	Yes	Yes	Yes, more than two years ago	Mandatory	Both	making a mistake	loss of consciousness	1	not moving at all	1	not having any respiratory movement	1	not feeling a pulse in the vessels of the neck	1	A stranger	I called for help by telephone	1	I have no idea	0	Someone from the family	1	I would call an ambulance (997)	1	I would call an ambulance (997)	1	Yes	1	Yes	2	At university
20	43	150	Female	Bachelor's degree	student	15,000 - 10,000	Single	unmarried	student	rural	saudi	No	No	No	Never	No physical activity	No	Yes	Educational institution [school or university]	Yes	I don’t know	No	I did not learn	I did not learn	causing harm to organs	discontinuation of circulation	1	no response when touched	1	not having any respiratory movement	1	not feeling a pulse in the vessels of the neck	1	I have not seen this	I have not seen this	0	To apply compression directly to the heart opening the chest wall	0	Someone from the family	1	I would begin to give cardiac massage	1	I would begin to give cardiac massage	1	Yes	1	Yes	2	At university
22	47	156	Male	Bachelor's degree	student	Less than 5,000	Single	unmarried	student	rural	saudi	No	No	Yes	Ex-smoker	moderate to intense physical activity for less than 30 minutes, 5 times a week	Yes	Yes	Educational institution [school or university]	Yes	Yes	Yes, less than two years ago	Mandatory	Theoretical	causing bone fractures	discontinuation of circulation	1	not moving at all	1	not coming air out of the mouth of individual	1	not feeling a pulse in the vessels of the neck	1	I have not seen this	I have not seen this	0	To apply strong compression to the chest at certain intervals (compress)	1	Someone from the family	1	I would call an ambulance (997)	1	I would call an ambulance (997)	1	Yes	1	Yes	2	At university
18	82	171	Male	High school or less	student	Less than 5,000	Single	unmarried	student	rural	saudi	No	No	No	Ex-smoker	No physical activity	No	No	No, I haven't heard of it	Yes	Yes	No	I did not learn	I did not learn	making a mistake	discontinuation of circulation	1	not moving at all	1	not having any respiratory movement	1	the lack of circulation signs	1	Somebody from my family	I called for help by telephone	1	To scrub the chest at certain intervals	0	Someone from the family	1	I would begin to give cardiac massage	1	I would call an ambulance (997)	1	Yes	1	No	0	I have not received any training
22	82	173	Male	High school or less	student	9,999 - 5,000	Single	unmarried	student	rural	saudi	No	No	Yes	Never	No physical activity	No	Yes	Educational institution [school or university]	Yes	Yes	Yes, more than two years ago	Mandatory	Both	making a mistake	discontinuation of circulation	1	no response when touched	1	not having any respiratory sound	1	not feeling a pulse in the vessels of the neck	1	I have not seen this	I have not seen this	0	To apply strong compression to the chest at certain intervals (compress)	1	Someone from the family	1	I would begin to give cardiac massage	1	I would begin to give cardiac massage	1	Yes	1	Yes	2	At university
42	60	181	Male	High school or less	unemployed	Less than 5,000	Married	Yes	not working	rural	saudi	No	No	No	Current	No physical activity	Yes	No	No, I haven't heard of it	Yes	Yes	No	I did not learn	I did not learn	making a mistake	i do not know	0	i do not know	0	not having any respiratory movement	1	i do not know	0	I have not seen this	I have not seen this	0	I have no idea	0	A gamin who is drug dependent and uses glue, hashish and heroin	0	I would call an ambulance (997)	1	I would call an ambulance (997)	1	No	0	No	0	I have not received any training
34	67	169	Male	High school or less	unemployed	Less than 5,000	Married	Yes	not working	rural	saudi	No	No	No	Never	moderate to intense physical activity for less than 30 minutes, 5 times a week	Yes	Yes	Social media	Yes	Yes	No	I did not learn	I did not learn	stopping a working heart	loss of consciousness	1	i do not know	0	i do not know	0	i do not know	0	I have not seen this	I have not seen this	0	I have no idea	0	Someone from the family	1	I would call an ambulance (997)	1	I would call an ambulance (997)	1	No	0	No	0	I have not received any training
22	85	170	Male	Bachelor's degree	student	More than 15,000	Single	unmarried	student	rural	saudi	No	No	Yes	Never	moderate to intense physical activity for at least 30 minutes, 5 times a week	Yes	Yes	Educational institution [school or university]	Yes	Yes	Yes, less than two years ago	Mandatory	Both	making a mistake	discontinuation of circulation	1	no response when called	1	not having any respiratory movement	1	not feeling a pulse in the vessels of the neck	1	I have not seen this	I have not seen this	0	To apply compression directly to the heart opening the chest wall	0	Your friend	1	I would call an ambulance (997)	1	I would call an ambulance (997)	1	Yes	1	Yes	2	At university
22	93	176	Male	Bachelor's degree	student	Less than 5,000	Single	unmarried	student	rural	saudi	No	No	Yes	Never	moderate to intense physical activity for less than 30 minutes, 5 times a week	No	Yes	Educational institution [school or university]	Yes	Yes	No	I did not learn	I did not learn	causing harm to organs	loss of consciousness	1	not moving at all	1	not having any respiratory movement	1	the lack of circulation signs	1	I have not seen this	I have not seen this	0	To apply strong compression to the chest at certain intervals (compress)	1	Someone from the family	1	I would call an ambulance (997)	1	I would call an ambulance (997)	1	No	0	No	0	I have not received any training
18	30	146	Female	Bachelor's degree	student	Less than 5,000	Single	unmarried	not working	rural	saudi	No	No	Yes	Never	moderate to intense physical activity for less than 30 minutes, 5 times a week	No	No	No, I haven't heard of it	Yes	Yes	No	I did not learn	I did not learn	making a mistake	i do not know	0	not moving at all	1	not coming air out of the mouth of individual	1	i do not know	0	I have not seen this	I have not seen this	0	I have no idea	0	Someone from the family	1	I would call somebody or call for help	1	I would call somebody or call for help	1	No	0	No	0	I have not received any training
22	79	174	Male	Bachelor's degree	employee	9,999 - 5,000	Single	unmarried	miliatry	rural	saudi	Yes	Yes	Yes	Current	No physical activity	Yes	Yes	Television	Yes	Yes	Yes, more than two years ago	Mandatory	Theoretical	contracting a contagious disease	loss of consciousness	1	no response when called	1	i do not know	0	the lack of circulation signs	1	Somebody from my family	I began to give cardiac massage	1	To scrub the chest at certain intervals	0	Someone from the family	1	I would begin to give cardiac massage	1	I would begin to give cardiac massage	1	Yes	1	Yes	2	At school
27	84	180	Male	Bachelor's degree	employee	9,999 - 5,000	Single	unmarried	miliatry	urban	saudi	No	No	No	Never	No physical activity	Yes	Yes	Social media	Yes	Yes	No	I did not learn	I did not learn	stopping a working heart	discontinuation of breathing	1	no response when called	1	not having any respiratory movement	1	i do not know	0	I have not seen this	I have not seen this	0	I have no idea	0	Someone from the family	1	I would call somebody or call for help	1	I would call an ambulance (997)	1	No	0	No	0	I have not received any training
42	74	160	Female	Bachelor's degree	employee	9,999 - 5,000	Married	Yes	educational	urban	saudi	No	Yes	Yes	Never	No physical activity	No	Yes	Educational institution [school or university]	Yes	Yes	No	I did not learn	I did not learn	making a mistake	discontinuation of breathing	1	i do not know	0	not having any respiratory movement	1	not feeling a pulse in the vessels of the neck	1	I have not seen this	I have not seen this	0	To apply strong compression to the chest at certain intervals (compress)	1	Someone from the family	1	I would call an ambulance (997)	1	I would call an ambulance (997)	1	No	0	No	0	I have not received any training
22	64	166	Male	Bachelor's degree	student	Less than 5,000	Single	unmarried	student	rural	saudi	No	No	Yes	Current	moderate to intense physical activity for less than 30 minutes, 5 times a week	Yes	Yes	Social media	Yes	Yes	No	I did not learn	I did not learn	making a mistake	discontinuation of circulation	1	i do not know	0	not coming air out of the mouth of individual	1	i do not know	0	I have not seen this	I called an ambulance (997)	1	To scrub the chest at certain intervals	0	Someone from the family	1	I would call an ambulance (997)	1	I would call somebody or call for help	1	No	0	No	0	I have not received any training
23	61	173	Male	High school or less	employee	9,999 - 5,000	Single	unmarried	miliatry	urban	saudi	No	No	Yes	Never	moderate to intense physical activity for at least 30 minutes, 5 times a week	Yes	No	No, I haven't heard of it	I don’t know	I don’t know	Yes, less than two years ago	Mandatory	Theoretical	making a mistake	discontinuation of circulation	1	i do not know	0	not coming air out of the mouth of individual	1	not feeling a pulse in the vessels of the arm	1	I have not seen this	I have not seen this	0	I have no idea	0	Someone from the family	1	I would call an ambulance (997)	1	I would call an ambulance (997)	1	No	0	No	0	During my military service
21	65	177	Male	Bachelor's degree	student	Less than 5,000	Single	unmarried	student	urban	non-saudi	Yes	No	No	Ex-smoker	No physical activity	Yes	No	No, I haven't heard of it	Yes	Yes	No	I did not learn	I did not learn	making a mistake	discontinuation of circulation	1	no response when touched	1	not coming air out of the mouth of individual	1	the lack of circulation signs	1	Somebody from my family	I have not seen this	0	To apply strong compression to the chest at certain intervals (compress)	1	Your friend	1	I would call an ambulance (997)	1	I would call somebody or call for help	1	No	0	No	0	I have not received any training
23	76	175	Male	Bachelor's degree	unemployed	15,000 - 10,000	Single	unmarried	not working	rural	saudi	No	No	Yes	Never	No physical activity	No	Yes	Workplace	Yes	Yes	Yes, more than two years ago	Optional	Practical	making a mistake	discontinuation of circulation	1	not moving at all	1	not coming air out of the mouth of individual	1	i do not know	0	I have not seen this	I have not seen this	0	I have no idea	0	Someone from the family	1	I would call an ambulance (997)	1	I would call an ambulance (997)	1	Yes	1	Yes	2	At a course given by the trainers of the Ministry of Health
22	81	179	Male	Bachelor's degree	student	Less than 5,000	Single	unmarried	student	rural	saudi	No	No	Yes	Current	No physical activity	Yes	Yes	Educational institution [school or university]	Yes	Yes	Yes, less than two years ago	Optional	Both	making a mistake	discontinuation of circulation	1	no response when called	1	not having any respiratory movement	1	not feeling a pulse in the vessels of the neck	1	I have not seen this	I have not seen this	0	To apply compression directly to the heart opening the chest wall	0	A stranger in the supermarket	1	I would call an ambulance (997)	1	I would call an ambulance (997)	1	Yes	1	Yes	2	At university
20	45	152	Female	High school or less	student	9,999 - 5,000	Single	unmarried	student	rural	saudi	No	No	No	Never	moderate to intense physical activity for less than 30 minutes, 5 times a week	Yes	Yes	Social media	Yes	Yes	No	I did not learn	I did not learn	making a mistake	i do not know	0	not moving at all	1	not steaming up a mirror placed in front of the mouth of individual	1	the lack of circulation signs	1	I have not seen this	I have not seen this	0	I have no idea	0	Someone from the family	1	I would call an ambulance (997)	1	I would call an ambulance (997)	1	No	0	No	0	I have not received any training
20	75	165	Male	Bachelor's degree	student	Less than 5,000	Single	unmarried	student	urban	saudi	No	No	Yes	Never	moderate to intense physical activity for less than 30 minutes, 5 times a week	Yes	Yes	Social media	Yes	I don’t know	No	I did not learn	Theoretical	making a mistake	discontinuation of breathing	1	no response when touched	1	not steaming up a mirror placed in front of the mouth of individual	1	not feeling a pulse in the vessels of the arm	1	I have not seen this	I have not seen this	0	To apply compression directly to the heart opening the chest wall	0	Someone from the family	1	I would call an ambulance (997)	1	I would call an ambulance (997)	1	No	0	No	0	I have not received any training
22	90	178	Male	Bachelor's degree	student	Less than 5,000	Single	unmarried	student	urban	saudi	No	No	Yes	Never	No physical activity	Yes	No	No, I haven't heard of it	I don’t know	I don’t know	No	I did not learn	I did not learn	making a mistake	the individual is not moving	1	i do not know	0	not having any respiratory movement	1	i do not know	0	I have not seen this	I have not seen this	0	I have no idea	0	Someone from the family	1	I would begin to give cardiac massage	1	I would begin to give cardiac massage	1	No	0	No	0	I have not received any training
24	60	160	Male	Bachelor's degree	student	Less than 5,000	Single	unmarried	student	rural	saudi	No	No	No	Ex-smoker	moderate to intense physical activity for at least 30 minutes, 5 times a week	No	Yes	Workplace	Yes	Yes	Yes, more than two years ago	Optional	Both	making a mistake	i do not know	0	i do not know	0	i do not know	0	i do not know	0	A stranger	I just watched and left	0	To scrub the heart directly opening the chest wall	0	A gamin who is drug dependent and uses glue, hashish and heroin	0	I would call an ambulance (997)	1	I would call an ambulance (997)	1	No	0	No	0	I have not received any training
22	120	169	Male	Bachelor's degree	student	9,999 - 5,000	Single	unmarried	student	rural	saudi	No	No	Yes	Never	No physical activity	No	Yes	Educational institution [school or university]	Yes	Yes	Yes, less than two years ago	Mandatory	Both	causing bone fractures	discontinuation of circulation	1	no response when touched	1	not having any respiratory movement	1	the lack of circulation signs	1	I have not seen this	I have not seen this	0	To apply strong compression to the chest at certain intervals (compress)	1	Someone from the family	1	I would begin to give cardiac massage	1	I would call an ambulance (997)	1	Yes	1	Yes	2	At university
23	55	167	Male	Bachelor's degree	student	Less than 5,000	Single	unmarried	student	rural	saudi	No	No	Yes	Current	moderate to intense physical activity for at least 30 minutes, 5 times a week	No	Yes	Educational institution [school or university]	Yes	Yes	Yes, less than two years ago	Optional	Both	stopping a working heart	discontinuation of breathing	1	i do not know	0	i do not know	0	i do not know	0	Somebody from my family	I began to give cardiac massage	1	To scrub the heart directly opening the chest wall	0	A youth in the sports hall	1	I would call somebody or call for help	1	I would call an ambulance (997)	1	Yes	1	Yes	2	At university
20	90	168	Male	High school or less	student	15,000 - 10,000	Single	unmarried	student	urban	saudi	No	No	Yes	Never	No physical activity	No	No	No, I haven't heard of it	Yes	Yes	No	I did not learn	I did not learn	causing bone fractures	i do not know	0	not moving at all	1	not having any respiratory sound	1	not feeling a pulse in the vessels of the arm	1	I have not seen this	I have not seen this	0	I have no idea	0	Your friend	1	I would call an ambulance (997)	1	I would call an ambulance (997)	1	No	0	No	0	I have not received any training
23	80	170	Male	Bachelor's degree	unemployed	15,000 - 10,000	Single	unmarried	not working	rural	saudi	No	No	Yes	Never	No physical activity	No	No	No, I haven't heard of it	I don’t know	I don’t know	No	I did not learn	I did not learn	making a mistake	i do not know	0	i do not know	0	i do not know	0	i do not know	0	Somebody from my family	I have not seen this	0	I have no idea	0	Someone from the family	1	I would begin to give cardiac massage	1	I would just watch and leave	0	No	0	No	0	I have not received any training
23	46	173	Male	High school or less	student	Less than 5,000	Single	unmarried	student	urban	saudi	Yes	No	Yes	Never	moderate to intense physical activity for at least 30 minutes, 5 times a week	Yes	No	No, I haven't heard of it	Yes	Yes	No	I did not learn	I did not learn	making a mistake	loss of consciousness	1	not moving at all	1	not having any respiratory movement	1	the lack of circulation signs	1	I have not seen this	I have not seen this	0	To scrub the heart directly opening the chest wall	0	Someone from the family	1	I would call an ambulance (997)	1	I would call an ambulance (997)	1	No	0	No	0	I have not received any training
25	86	169	Male	High school or less	student	15,000 - 10,000	Single	unmarried	student	rural	saudi	No	No	Yes	Ex-smoker	No physical activity	No	Yes	Educational institution [school or university]	Yes	Yes	Yes, less than two years ago	Optional	Both	making a mistake	loss of consciousness	1	not moving at all	1	not having any respiratory movement	1	not feeling a pulse in the vessels of the neck	1	I have not seen this	I have not seen this	0	To apply compression directly to the heart opening the chest wall	0	Someone from the family	1	I would call an ambulance (997)	1	I would call an ambulance (997)	1	Yes	1	Yes	2	At a Resuscitation Society course
22	90	168	Male	Bachelor's degree	student	Less than 5,000	Single	unmarried	student	rural	saudi	No	No	Yes	Never	No physical activity	Yes	Yes	Educational institution [school or university]	Yes	Yes	Yes, more than two years ago	Mandatory	Both	contracting a contagious disease	discontinuation of circulation	1	no response when touched	1	not coming air out of the mouth of individual	1	not feeling a pulse in the vessels of the neck	1	I have not seen this	I have not seen this	0	To apply strong compression to the chest at certain intervals (compress)	1	Someone from the family	1	I would begin to give cardiac massage	1	I would call an ambulance (997)	1	Yes	1	Yes	2	At university
19	55	173	Male	Bachelor's degree	student	More than 15,000	Single	unmarried	student	urban	saudi	No	No	Yes	Never	No physical activity	Yes	No	No, I haven't heard of it	Yes	Yes	No	I did not learn	I did not learn	causing bone fractures	i do not know	0	i do not know	0	i do not know	0	i do not know	0	I have not seen this	I have not seen this	0	To apply compression directly to the heart opening the chest wall	0	Someone from the family	1	I would call an ambulance (997)	1	I would call somebody or call for help	1	No	0	No	0	I have not received any training
24	49	165	Male	High school or less	unemployed	Less than 5,000	Single	unmarried	free trade	rural	saudi	No	No	No	Never	No physical activity	Yes	Yes	Educational institution [school or university]	Yes	Yes	No	Optional	Theoretical	contamination by blood or vomit	loss of consciousness	1	i do not know	0	i do not know	0	the lack of circulation signs	1	I have not seen this	I have not seen this	0	To apply compression directly to the heart opening the chest wall	0	A stranger in the supermarket	1	I would call an ambulance (997)	1	I would begin to give cardiac massage	1	No	0	Yes	2	At school
19	35	155	Female	High school or less	student	Less than 5,000	Single	unmarried	student	rural	saudi	No	No	Yes	Never	moderate to intense physical activity for less than 30 minutes, 5 times a week	No	Yes	Social media	Yes	Yes	Yes, less than two years ago	Optional	Both	making a mistake	discontinuation of circulation	1	no response when called	1	not having any respiratory movement	1	not feeling a pulse in the vessels of the neck	1	I have not seen this	I have not seen this	0	To apply strong compression to the chest at certain intervals (compress)	1	Someone from the family	1	I would call an ambulance (997)	1	I would call an ambulance (997)	1	Yes	1	Yes	2	At a course given by the municipality
24	78	180	Male	Bachelor's degree	student	9,999 - 5,000	Single	unmarried	student	rural	saudi	No	No	Yes	Never	moderate to intense physical activity for less than 30 minutes, 5 times a week	No	No	No, I haven't heard of it	Yes	Yes	No	I did not learn	I did not learn	making a mistake	discontinuation of circulation	1	i do not know	0	i do not know	0	i do not know	0	I have not seen this	I have not seen this	0	I have no idea	0	Someone from the family	1	I would call somebody or call for help	1	I would call an ambulance (997)	1	No	0	No	0	I have not received any training
[truncated: 391 more rows]
[truncated: 16 more columns]
